# Supplementary material for: The Great American Biotic Interchange revisited: a new perspective from the stable isotope record of Argentine Pampas fossil mammals
Source: Sci Rep. 2020 Jan 31;10:1608. doi: 10.1038/s41598-020-58575-6 (PMC6994648; doi:10.1038/s41598-020-58575-6)
Supplement: Supplementary file 3 — Supplementary Information 3. [file 41598_2020_58575_MOESM3_ESM.xls]

## Sheet: Hoja1
Table S1. Summary of stable isotope total dataset from all the Pampean localities analyzed in this study. Locality, province, epoch, Stage/Age, taxa, number of carbonate samples (#C), mean and standard deviation (SD) δ13C (‰ VPDB), δ18OCO3 (‰ VSMOW), number of phosphate samples (#P), mean and standard deviation (SD) δ18OPO4 (‰ VSMOW) and difference between δ18OCO3 and δ18OPO4 values (Δ δ18OCO3-δ1…
						Mean δ13C	SD δ13C	Mean δ18OCO3	SD δ18OCO3		Mean δ18OPO4	SD δ18OPO4
Locality	Province	Epoch	Stage/Age	Taxa	# C	(‰, VPDB)	(‰, VPDB)	(‰, VSMOW)	(‰, VSMOW)	# P	(‰, VSMOW)	(‰, VSMOW)	Δ δ18OCO3-δ18OPO4
Zanjón Seco (ZS)	Buenos Aires	Late Pleistocene	Lujanian	Perissodactyla	4	-10.8	0.5	29.7	0.7	4	20.6	0.6	9.1
Santa Rosa (SR)	La Pampa	Late Pleistocene	Lujanian	All taxa	31	-6.64	1.5	29.1	0.7	31	20.1	0.8	9
				Notoungulata	5	-5.5	1.3	28.5	0.8	5	19.5	0.9	9
				Pilosa	10	-6.05	2.1	29.2	0.9	10	20.2	0.9	9
				Perissodactyla	5	-7.9	0.5	29.1	0.4	5	20	0.4	9.1
				Artiodactyla	6	-7.3	0.9	29.8	0.2	6	20.9	0.3	8.9
				Carnivora	5	-8.1	0.2	28.8	0.2	5	19.9	0.3	8.9
Playa Barco (PB)	Buenos Aires	Late Pleistocene	Lujanian	All taxa	37	-6.26	2.6	28.6	0.9	24	19.7	1.2	8.9
				Notoungulata	9	-5.05	1.7	28.2	0.9	6	19.8	1.1	8.4
				Pilosa	10	-4.4	1.9	27.8	0.5	9	18.7	0.5	9.1
				Proboscidea	5	-6.3	2.1	29.1	1	4	20.7	1.2	8.4
				Perissodactyla	1	-6.7		29.1
				Artiodactyla	7	-10.2	0.8	29.3	0.4	5	20.7	0.8	8.6
				Carnivora	5	-7.9	0.6	29.2	0.5
Cascada del Paleolama (CP)	Buenos Aires	Late Pleistocene	Lujanian	All taxa	11	-8.4	1.2	30.5	1.1	9	21.2	1.3	9.3
				Litopterna	1	-5.7		28.2		1	19		9.2
				Perissodactyla	9	-8.6	0.9	30.5	0.5	7	21.3	0.8	9.2
				Artiodactyla	1	-9		32.6		1	23.4		9.2
Paso Otero (PO)	Buenos Aires	Late Pleistocene	Lujanian	All taxa	8	-10.6	0.8	31	2.2	5	22.1	2.2	8.9
				Litopterna	1	-9.5		29.1		1	21.2		7.9
				Cingulata	1	-11.7		28.2		1	20.5		7.7
				Perissodactyla	3	-10.6	0.4	30.3	0.9	1	20.1		10.2
				Artiodactyla	3	-10.5	0.9	33.3	1.3	2	24.4	0.4	8.9
Arroyo Tapalqué (AT)	Buenos Aires	Late Pleistocene	Lujanian	Perissodactyla	6	-9.5	1.3	30	0.9	4	20.9	0.9	9.1
Río Salado (RS)	Buenos Aires	Late Pleistocene	Lujanian	Perissodactyla	3	-10.1	1.9	29.1	0.9	3	20	0.2	9.1
Luján (Lu)	Buenos Aires	Late Pleistocene	Lujanian	Perissodactyla	6	-11.4	0.5	30.5	0.2	4	21.3	0.3	9.2
Arroyo Chasicó (ACL)	Buenos Aires	Late Pleistocene	Lujanian	All taxa	3	-6.5	2.1	28.2	1.2	3	20	1.6	8.2
				Litopterna	1	-8.8		26.9		1	17.9		9
				Perissodactyla	2	-5.3	0.7	28.8	0.8	2	21	1.2	7.8
Buenos Aires city area (BA)	Buenos Aires	Late Pleistocene	Lujanian	Cingulata	4	-8.6	2.3	28.8	1.9	4	20.4	2.3	8.4
				Proboscidea	3	-7.4	1.8	29.3	2.5	2	19.2	1.9	10.1
Toscas del Río de La Plata (TR)	Buenos Aires	Early Pleistocene	Ensenadan	All taxa	15	-10.1	1.5	29	1.1	10	20.4	0.9	8.6
				Notoungulata	2	-9	0.01	29.6	2.1	1	20.5		9.1
				Litopterna	3	-11.2	1.7	28.6	0.9	3	20.3	0.7	8.3
				Proboscidea	6	-8	1.3	29.4	0.9
				Perissodactyla	6	-10.3	0.6	28.8	0.6	4	21	0.7	7.8
				Artiodactyla	7	-10.4	2	29	1.3	5	20.3	1.5	8.7
Farola Monte Hermoso (FM)	Buenos Aires	Early Pliocene	Montehermosan	All taxa	41	-8.12	2.2	28.7	2.3	25	19.7	2.2	9
				Rodentia	13	-7.8	2.9	26.7	2.2	9	18.4	2.3	8.3
				Notoungulata	17	-7.7	1.6	30.1	1.7	8	21.8	1	8.3
				Litopterna	8	-10.1	0.7	29	1.4	5	18.9	1.4	10.1
				Pilosa	3	-6.5	1.5	27.8	1	3	18.5	0.8	9.3
Caleufú (Ca)	La Pampa	Late Miocene/Early Pliocene	late Huayquerian	All taxa	25	-7.6	1.4	28.6	1.4	25	19.6	1.3	9
				Rodentia	10	-7.5	1.8	27.9	1.5	10	19	1.6	8.9
				Notoungulata	12	-7.9	1.1	29.2	1.1	12	20.1	1	9.1
				Pilosa	3	-7.2	0.3	28.4	0.3	3	19.3	0.3	9.1
Bajo Giuliani (BG)	La Pampa	Late Miocene	Huayquerian	All taxa	10	-9.8	0.8	28.8	1.1	10	19.8	0.9	9
				Rodentia	8	-9.9	0.9	28.5	1	8	19.6	0.9	8.9
				Notoungulata	2	-9.4	0.1	29.9	0.3	2	20.5	0.7	9.4
Salinas Grandes de Hidalgo (SG)	La Pampa	Late Miocene	Huayquerian	All taxa	56	-10.1	1.1	29.4	1.7	33	21.1	1.7	8.3
				Rodentia	14	-10	1.4	29.8	2.4	8	22.4	2	7.4
				Notoungulata	23	-9.9	0.9	29.7	1.4	17	20.9	1.4	8.8
				Litopterna	8	-10.8	1.4	29.8	1.3	4	21.5	1	8.3
				Cingulata	4	-9.4	0.7	28.1	0.2	1	18.8		9.3
				Pilosa	4	-10.8	0.3	28	0.8	3	19.4	1	8.6
				Sparassodonta	3	-10.9	0.08	28.6	0.3
Quehué (Qu)	La Pampa	Late Miocene	Huayquerian	All taxa	23	-9.7	0.8	28.7	1.7	9	19.5	1.8	9.2
				Rodentia	9	-9.8	0.9	29.4	1.8	2	20.5	2.9	8.9
				Notoungulata	8	-9.7	0.7	28.9	1.8	5	19.8	1.9	9.1
				Cingulata	2	-8.4	0.02	27.1	0.3	2	17.7	0.3	9.4
				Sparassodonta	4	-11.3	0.3	27.6	0.8
Telén (LP)	La Pampa	Late Miocene	Huayquerian	All taxa	23	-9.2	0.7	28.8	0.9	23	19.8	0.8	9
				Rodentia	8	-9.2	1	29.1	1	8	20.1	0.8	9
				Notoungulata	9	-9.1	0.4	28.9	0.9	9	19.9	0.8	9
				Litopterna	2	-10	0.05	29.3	0.3	2	20.3	0.1	9
				Cingulata	4	-9	0.3	27	0.4	4	19	0.4	8
Cerro La Bota (CB)	La Pampa	Late Miocene	Chasicoan	All taxa	27	-8.9	1.1	28.7	1.3	27	19.7	1.2	9
				Rodentia	7	-9.3	1.1	28.2	1.1	7	18.9	1.2	9.3
				Notoungulata	20	-8.7	1	28.9	1.3	20	20	1.2	8.9
Arroyo Chasicó (ACC)	Buenos Aires	Late Miocene	Chasicoan	All taxa	65	-9.7	1.7	29.1	2.6	65	20.2	2.5	8.9
				Rodentia	14	-11	1.9	26.5	2.5	14	17.7	2.3	8.8
				Notoungulata	35	-9	1.3	29.9	2.1	35	20.9	2.1	9
				Litopterna	11	-10.3	1.7	30.8	1.6	11	22	1.5	8.8
				Cingulata	1	-10.3		27.6		1	18.5		9.1
				Pilosa	2	-9.7	1.6	27.7	0.6	2	18.6	0.6	9.1
				Sparassodonta	2	-11.3	0.2	26.2	0.5	2	17.4	0.6	8.8
