# Supplementary material for: The Great American Biotic Interchange revisited: a new perspective from the stable isotope record of Argentine Pampas fossil mammals
Source: Sci Rep. 2020 Jan 31;10:1608. doi: 10.1038/s41598-020-58575-6 (PMC6994648; doi:10.1038/s41598-020-58575-6)
Supplement: Supplementary file 4 — Supplementary Information 4. [file 41598_2020_58575_MOESM4_ESM.xls]

## Sheet: Hoja1
Table S2. Stable isotope total dataset from all the localities analyzed in this study. Locality, province, epoch, stage/age, collection number, order, family, genus/species, analysed tissue, δ13C (‰ VPDB), δ18OCO3 (‰ VPDB), δ18OCO3 (‰ VSMOW), δ18OPO4 (‰ VSMOW), difference between δ18OCO3 and δ18OPO4 values (Δ δ18OCO3-δ18OPO4) and references.
														Reference	Reference
Locality	Province	Epoch	Stage/Age	Collection number	Order	Family	Genus/Species	Analysed tissue	δ13C (‰ VPDB)	δ18OCO3 (‰ VPDB)	δ18OCO3 (‰ VSMOW)	δ18OPO4 (‰ VSMOW)	∆18OCO3-PO4	(stable isotope data)	(locality information)
Zanjón Seco (ZS)	Buenos Aires	Late Pleistocene	Lujanian	MACN 14417-1	Perissodactyla	Equidae	Equus neogeus	Tooth enamel	-11.4	-1.56077	29.3	20.3	9	Domingo et al. (2012)	Domingo et al. (2012)
Zanjón Seco (ZS)	Buenos Aires	Late Pleistocene	Lujanian	MACN 14417-2	Perissodactyla	Equidae	Equus neogeus	Tooth enamel	-10.4	-1.75478	29.1	21.1	8	Domingo et al. (2012)	Domingo et al. (2012)
Zanjón Seco (ZS)	Buenos Aires	Late Pleistocene	Lujanian	MACN 14417-3	Perissodactyla	Equidae	Equus neogeus	Tooth enamel	-10.5	-0.202735	30.7	21.2	9.5	Domingo et al. (2012)	Domingo et al. (2012)
Zanjón Seco (ZS)	Buenos Aires	Late Pleistocene	Lujanian	MACN 14417-4	Perissodactyla	Equidae	Equus neogeus	Tooth enamel	-10.9	-1.17276	29.7	19.9	9.8	Domingo et al. (2012)	Domingo et al. (2012)
Santa Rosa (SR)	La Pampa	Late Pleistocene	Lujanian	GHUNLPam 6069	Notoungulata	Toxodontidae	Toxodon sp.	Tooth enamel	-6.78	-1.06	29.8162	20.97	8.84625	This study	Montalvo et al. (2013)
Santa Rosa (SR)	La Pampa	Late Pleistocene	Lujanian	GHUNLPam 6056-1	Notoungulata	Toxodontidae	Toxodon sp.	Tooth enamel	-5.32	-2.56	28.2699	19.32	8.9499	This study	Montalvo et al. (2013)
Santa Rosa (SR)	La Pampa	Late Pleistocene	Lujanian	GHUNLPam 6056-2	Notoungulata	Toxodontidae	Toxodon sp.	Tooth enamel	-5.87	-2.86	27.9606	18.94	9.02063	This study	Montalvo et al. (2013)
Santa Rosa (SR)	La Pampa	Late Pleistocene	Lujanian	GHUNLPam 6056-3	Notoungulata	Toxodontidae	Toxodon sp.	Tooth enamel	-3.42	-3.11	27.7029	18.87	8.8329	This study	Montalvo et al. (2013)
Santa Rosa (SR)	La Pampa	Late Pleistocene	Lujanian	GHUNLPam 6056-4	Notoungulata	Toxodontidae	Toxodon sp.	Tooth enamel	-6.01	-2.31	28.5276	19.28	9.24762	This study	Montalvo et al. (2013)
Santa Rosa (SR)	La Pampa	Late Pleistocene	Lujanian	GHUNLPam 6060-1	Pilosa	Mylodontidae	Glossotherium robustum	Orthodentine	-6.12	-1.31	29.5585	20.47	9.08852	This study	Montalvo et al. (2013)
Santa Rosa (SR)	La Pampa	Late Pleistocene	Lujanian	GHUNLPam 6060-2	Pilosa	Mylodontidae	Glossotherium robustum	Orthodentine	-5.27	-1.62	29.2389	20.31	8.92894	This study	Montalvo et al. (2013)
Santa Rosa (SR)	La Pampa	Late Pleistocene	Lujanian	GHUNLPam 6088	Pilosa	Mylodontidae		Orthodentine	-2.23	-0.13	30.775	21.54	9.23498	This study	Montalvo et al. (2013)
Santa Rosa (SR)	La Pampa	Late Pleistocene	Lujanian	GHUNLPam 6063	Pilosa	Mylodontidae	Scelidotherium sp.	Orthodentine	-3.21	-1.21	29.6616	20.76	8.90161	This study	Montalvo et al. (2013)
Santa Rosa (SR)	La Pampa	Late Pleistocene	Lujanian	GHUNLPam 6059-1	Pilosa	Mylodontidae	Glossotherium robustum	Orthodentine	-5.67	-1.25	29.6204	20.54	9.08038	This study	Montalvo et al. (2013)
Santa Rosa (SR)	La Pampa	Late Pleistocene	Lujanian	GHUNLPam 6081-1	Pilosa	Megatheriidae	Megatherium americanum	Orthodentine	-6.93	-1.89	28.9606	19.84	9.1206	This study	Montalvo et al. (2013)
Santa Rosa (SR)	La Pampa	Late Pleistocene	Lujanian	GHUNLPam 6081-2	Pilosa	Megatheriidae	Megatherium americanum	Orthodentine	-8.32	-3.13	27.6823	18.52	9.16228	This study	Montalvo et al. (2013)
Santa Rosa (SR)	La Pampa	Late Pleistocene	Lujanian	GHUNLPam 6065-1	Pilosa	Megatheriidae	Megatherium americanum	Orthodentine	-8.65	-2.96	27.8575	18.67	9.18754	This study	Montalvo et al. (2013)
Santa Rosa (SR)	La Pampa	Late Pleistocene	Lujanian	GHUNLPam 6065-2	Pilosa	Megatheriidae	Megatherium americanum	Orthodentine	-7.14	-1.75	29.1049	20.23	8.87492	This study	Montalvo et al. (2013)
Santa Rosa (SR)	La Pampa	Late Pleistocene	Lujanian	GHUNLPam 6057	Pilosa	Megatheriidae	Megatherium americanum	Orthodentine	-6.96	-1.41	29.4554	20.65	8.80543	This study	Montalvo et al. (2013)
Santa Rosa (SR)	La Pampa	Late Pleistocene	Lujanian	GHUNLPam 6075	Perissodactyla	Equidae	Equus (Amerhippus) sp.	Tooth enamel	-7.65	-1.94	28.9091	19.82	9.08905	This study	Montalvo et al. (2013)
Santa Rosa (SR)	La Pampa	Late Pleistocene	Lujanian	GHUNLPam 6072	Perissodactyla	Equidae	Equus (Amerhippus) sp.	Tooth enamel	-8.43	-2.13	28.7132	19.64	9.07318	This study	Montalvo et al. (2013)
Santa Rosa (SR)	La Pampa	Late Pleistocene	Lujanian	GHUNLPam 6068	Perissodactyla	Equidae	Equus (Amerhippus) sp.	Tooth enamel	-7.32	-1.04	29.8369	20.65	9.18686	This study	Montalvo et al. (2013)
Santa Rosa (SR)	La Pampa	Late Pleistocene	Lujanian	GHUNLPam 6082	Perissodactyla	Equidae	Equus (Amerhippus) sp.	Tooth enamel	-8.32	-1.87	28.9812	20.03	8.95122	This study	Montalvo et al. (2013)
Santa Rosa (SR)	La Pampa	Late Pleistocene	Lujanian	GHUNLPam 6093	Perissodactyla	Equidae	Equus (Amerhippus) sp.	Tooth enamel	-7.94	-1.74	29.1152	20.01	9.10523	This study	Montalvo et al. (2013)
Santa Rosa (SR)	La Pampa	Late Pleistocene	Lujanian	GHUNLPam 6089-1	Artiodactyla	Camelidae	Lama sp.	Tooth enamel	-8.43	-0.98	29.8987	20.96	8.93872	This study	Montalvo et al. (2013)
Santa Rosa (SR)	La Pampa	Late Pleistocene	Lujanian	GHUNLPam 6089-2	Artiodactyla	Camelidae	Lama sp.	Tooth enamel	-8.03	-1.21	29.6616	20.76	8.90161	This study	Montalvo et al. (2013)
Santa Rosa (SR)	La Pampa	Late Pleistocene	Lujanian	GHUNLPam 6230-1	Artiodactyla	Camelidae	Hemiauchenia paradoxa	Tooth enamel	-6.84	-0.94	29.94	20.86	9.07995	This study	Montalvo et al. (2013)
Santa Rosa (SR)	La Pampa	Late Pleistocene	Lujanian	GHUNLPam 6230-2	Artiodactyla	Camelidae	Hemiauchenia paradoxa	Tooth enamel	-7.24	-1.23	29.641	20.43	9.21099	This study	Montalvo et al. (2013)
Santa Rosa (SR)	La Pampa	Late Pleistocene	Lujanian	GHUNLPam 6230-3	Artiodactyla	Camelidae	Hemiauchenia paradoxa	Tooth enamel	-6.03	-0.85	30.0327	21.13	8.90273	This study	Montalvo et al. (2013)
Santa Rosa (SR)	La Pampa	Late Pleistocene	Lujanian	GHUNLPam 6230-4	Artiodactyla	Camelidae	Hemiauchenia paradoxa	Tooth enamel	-7.51	-0.96	29.9193	21.15	8.76934	This study	Montalvo et al. (2013)
Santa Rosa (SR)	La Pampa	Late Pleistocene	Lujanian	GHUNLPam 8326-1	Carnivora	Felidae	Smilodon populator	Tooth enamel	-8.05	-2.24	28.5998	19.63	8.96978	This study	Montalvo et al. (2013)
Santa Rosa (SR)	La Pampa	Late Pleistocene	Lujanian	GHUNLPam 8326-2	Carnivora	Felidae	Smilodon populator	Tooth enamel	-7.94	-2.01	28.8369	19.95	8.88689	This study	Montalvo et al. (2013)
Santa Rosa (SR)	La Pampa	Late Pleistocene	Lujanian	GHUNLPam 8326-3	Carnivora	Felidae	Smilodon populator	Tooth enamel	-8.13	-1.92	28.9297	19.94	8.98967	This study	Montalvo et al. (2013)
Santa Rosa (SR)	La Pampa	Late Pleistocene	Lujanian	GHUNLPam 8326-4	Carnivora	Felidae	Smilodon populator	Tooth enamel	-8.56	-1.83	29.0225	20.31	8.71245	This study	Montalvo et al. (2013)
Santa Rosa (SR)	La Pampa	Late Pleistocene	Lujanian	GHUNLPam 8326-5	Carnivora	Felidae	Smilodon populator	Tooth enamel	-7.99	-2.25	28.5895	19.78	8.80947	This study	Montalvo et al. (2013)
Playa del Barco (PB)	Buenos Aires	Late Pleistocene	Lujanian	MD-PDB-85-42	Notoungulata	Toxodontidae	Toxodon platensis	Tooth enamel	-7.0395	-1.94025	28.9088			This study	Tomassini et al. (2010)
Playa del Barco (PB)	Buenos Aires	Late Pleistocene	Lujanian	MD-PDB-85-134	Notoungulata	Toxodontidae	Toxodon platensis	Tooth enamel	-5.5375	-2.39925	28.4356			This study	Tomassini et al. (2010)
Playa del Barco (PB)	Buenos Aires	Late Pleistocene	Lujanian	MD-PDB-85-41	Notoungulata	Toxodontidae	Toxodon platensis	Tooth enamel	-2.5495	-2.61925	28.2088	20.0381	8.17076	This study	Tomassini et al. (2010)
Playa del Barco (PB)	Buenos Aires	Late Pleistocene	Lujanian	Without signature	Notoungulata	Toxodontidae	Toxodon platensis	Tooth enamel	-4.7945	-2.80425	28.0181	19.8189	8.19921	This study	Tomassini et al. (2010)
Playa del Barco (PB)	Buenos Aires	Late Pleistocene	Lujanian	MD-PDB-85-279	Notoungulata	Toxodontidae	Toxodon platensis	Tooth enamel	-4.78025	-1.603	29.2565	21.2432	8.01327	This study	Tomassini et al. (2010)
Playa del Barco (PB)	Buenos Aires	Late Pleistocene	Lujanian	MD-PDB-90-26	Notoungulata	Toxodontidae	Toxodon platensis	Tooth enamel	-6.89625	-3.107	27.706	19.959	7.747	This study	Tomassini et al. (2010)
Playa del Barco (PB)	Buenos Aires	Late Pleistocene	Lujanian	MD-PDB-97-13	Notoungulata	Toxodontidae	Toxodon platensis	Tooth enamel	-2.35325	-2.835	27.9864	19.5515	8.43486	This study	Tomassini et al. (2010)
Playa del Barco (PB)	Buenos Aires	Late Pleistocene	Lujanian	MD-PDB-7002	Notoungulata	Toxodontidae	Toxodon platensis	Tooth enamel	-6.4125	-4.33625	26.4388	17.9582	8.48057	This study	Tomassini et al. (2010)
Playa del Barco (PB)	Buenos Aires	Late Pleistocene	Lujanian	MD-PDB-7001	Notoungulata	Toxodontidae	Toxodon platensis	Tooth enamel	-5.10625	-1.713	29.1431			This study	Tomassini et al. (2010)
Playa del Barco (PB)	Buenos Aires	Late Pleistocene	Lujanian	MD-PDB-99-37c	Pilosa			Orthodentine	-2.6485	-3.51725	27.2831	18.9262	8.35691	This study	Tomassini et al. (2010)
Playa del Barco (PB)	Buenos Aires	Late Pleistocene	Lujanian	MD-PDB-97-1-1	Pilosa	Mylodontidae	Scelidotherium leptocephalum	Orthodentine	-3.9385	-3.97225	26.814	18.0271	8.78689	This study	Tomassini et al. (2010)
Playa del Barco (PB)	Buenos Aires	Late Pleistocene	Lujanian	MD-PDB-90-30	Pilosa	Megatheriidae	Megatherium sp.	Orthodentine	-7.04025	-2.726	28.0988	18.6693	9.42946	This study	Tomassini et al. (2010)
Playa del Barco (PB)	Buenos Aires	Late Pleistocene	Lujanian	MD-PDB-05-192	Pilosa	Megatheriidae	Megatherium sp.	Orthodentine	-7.2285	-2.53725	28.2933	18.8095	9.48384	This study	Tomassini et al. (2010)
Playa del Barco (PB)	Buenos Aires	Late Pleistocene	Lujanian	MD-PDB-99-63-2	Pilosa	Mylodontidae	Lestodon armatus	Orthodentine	-2.2825	-2.42725	28.4067	19.5911	8.81568	This study	Tomassini et al. (2010)
Playa del Barco (PB)	Buenos Aires	Late Pleistocene	Lujanian	MD-PDB-29-90-1	Pilosa	Mylodontidae	Lestodon armatus	Orthodentine	-4.7425	-2.61025	28.2181	18.9399	9.27814	This study	Tomassini et al. (2010)
Playa del Barco (PB)	Buenos Aires	Late Pleistocene	Lujanian	MD-PDB-29-90-2	Pilosa	Mylodontidae	Lestodon armatus	Orthodentine	-3.7375	-3.34825	27.4573			This study	Tomassini et al. (2010)
Playa del Barco (PB)	Buenos Aires	Late Pleistocene	Lujanian	MD-PDB-85-75	Pilosa	Mylodontidae	Lestodon armatus	Orthodentine	-6.50625	-3.167	27.6441	18.4599	9.18423	This study	Tomassini et al. (2010)
Playa del Barco (PB)	Buenos Aires	Late Pleistocene	Lujanian	MD-PDB-05-113	Pilosa	Mylodontidae	Lestodon armatus	Orthodentine	-3.27525	-3.395	27.4091	18.0302	9.37894	This study	Tomassini et al. (2010)
Playa del Barco (PB)	Buenos Aires	Late Pleistocene	Lujanian	MD-PDB-00-8	Pilosa	Mylodontidae	Lestodon armatus	Orthodentine	-2.19825	-2.526	28.3049	19.0468	9.25817	This study	Tomassini et al. (2010)
Playa del Barco (PB)	Buenos Aires	Late Pleistocene	Lujanian	MD-PDB-85-274	Proboscidea	Gomphoteriidae	Stegomastodon platensis	Tooth enamel	-7.4365	-0.48925	30.4046	21.9263	8.47829	This study	Tomassini et al. (2010)
Playa del Barco (PB)	Buenos Aires	Late Pleistocene	Lujanian	MD-PDB-85-261	Proboscidea	Gomphoteriidae	Stegomastodon platensis	Tooth enamel	-8.3845	-1.40625	29.4593	20.5023	8.95703	This study	Tomassini et al. (2010)
Playa del Barco (PB)	Buenos Aires	Late Pleistocene	Lujanian	MD-PDB-85-19	Proboscidea	Gomphoteriidae	Stegomastodon platensis	Tooth enamel	-6.07625	-2.993	27.8235	19.0559	8.76762	This study	Tomassini et al. (2010)
Playa del Barco (PB)	Buenos Aires	Late Pleistocene	Lujanian	MD-PDB-08-20	Proboscidea	Gomphoteriidae	Stegomastodon platensis	Tooth enamel	-2.9565	-1.68325	29.1737	21.153	8.02075	This study	Tomassini et al. (2010)
Playa del Barco (PB)	Buenos Aires	Late Pleistocene	Lujanian	MD-PDB-99-43	Proboscidea	Gomphoteriidae	Stegomastodon platensis	Tooth enamel	-6.41025	-2.373	28.4627			This study	Tomassini et al. (2010)
Playa del Barco (PB)	Buenos Aires	Late Pleistocene	Lujanian	MD-PDB-90-17	Perissodactyla	Equidae	Equus neogeus	Tooth enamel	-6.7445	-1.76325	29.0913			This study	Tomassini et al. (2010)
Playa del Barco (PB)	Buenos Aires	Late Pleistocene	Lujanian	MD-PDB-84-5	Artiodactyla	Cervidae	Morenelaphus sp.	Tooth enamel	-10.3942	-1.67	29.1874	21.05	8.1374	This study	Tomassini et al. (2010)
Playa del Barco (PB)	Buenos Aires	Late Pleistocene	Lujanian	MD-PDB-84-5	Artiodactyla	Cervidae	Morenelaphus sp.	Tooth enamel	-10.3582	-1.911	28.939	20.25	8.68895	This study	Tomassini et al. (2010)
Playa del Barco (PB)	Buenos Aires	Late Pleistocene	Lujanian	MD-PDB-84-4	Artiodactyla	Cervidae	Morenelaphus sp.	Tooth enamel	-11.4083	-1.425	29.44	19.8556	9.58436	This study	Tomassini et al. (2010)
Playa del Barco (PB)	Buenos Aires	Late Pleistocene	Lujanian	MD-PDB-84-4	Artiodactyla	Cervidae	Morenelaphus sp.	Tooth enamel	-9.6025	-1.39825	29.4675	20.5651	8.90243	This study	Tomassini et al. (2010)
Playa del Barco (PB)	Buenos Aires	Late Pleistocene	Lujanian	MD-PDB-05-2	Artiodactyla	Cervidae	Morenelaphus sp.	Tooth enamel	-9.00125	-0.895	29.9863	21.95	8.03634	This study	Tomassini et al. (2010)
Playa del Barco (PB)	Buenos Aires	Late Pleistocene	Lujanian	MD-PDB-05-110	Artiodactyla	Cervidae	Morenelaphus sp.	Tooth enamel	-10.3435	-1.55825	29.3026			This study	Tomassini et al. (2010)
Playa del Barco (PB)	Buenos Aires	Late Pleistocene	Lujanian	MD-PDB-05-108	Artiodactyla	Cervidae	Morenelaphus sp.	Tooth enamel	-10.4285	-2.18125	28.6603			This study	Tomassini et al. (2010)
Playa del Barco (PB)	Buenos Aires	Late Pleistocene	Lujanian	MD-PDB-83-99-1	Carnivora	Felidae	Smilodon populator	Tooth enamel	-7.61425	-1.59	29.2699			This study	Tomassini et al. (2010)
Playa del Barco (PB)	Buenos Aires	Late Pleistocene	Lujanian	MD-PDB-83-99-2	Carnivora	Felidae	Smilodon populator	Tooth enamel	-7.09325	-1.068	29.808			This study	Tomassini et al. (2010)
Playa del Barco (PB)	Buenos Aires	Late Pleistocene	Lujanian	MD-PDB-83-99-3	Carnivora	Felidae	Smilodon populator	Tooth enamel	-8.59225	-2.216	28.6245			This study	Tomassini et al. (2010)
Playa del Barco (PB)	Buenos Aires	Late Pleistocene	Lujanian	MD-PDB-83-99-4	Carnivora	Felidae	Smilodon populator	Tooth enamel	-8.50125	-2.034	28.8121			This study	Tomassini et al. (2010)
Playa del Barco (PB)	Buenos Aires	Late Pleistocene	Lujanian	MD-PDB-83-99-5	Carnivora	Felidae	Smilodon populator	Tooth enamel	-7.7415	-1.17625	29.6964			This study	Tomassini et al. (2010)
Cascada del Paleolama (CP)	Buenos Aires	Late Pleistocene	Lujanian	FCS.98.I.1 11	Litopterna	Macraucheniidae	Macrauchenia patachonica	Tooth enamel	-5.72073	-2.63094	28.1968	19.0391	9.15763	Domingo et al. (2012)	Pardiñas et al. (1996)
Cascada del Paleolama (CP)	Buenos Aires	Late Pleistocene	Lujanian	MACN 9753	Perissodactyla	Equidae	Equus neogeus	Tooth enamel	-9.9	-0.396741	30.5	21.3	9.2	Domingo et al. (2012)	Pardiñas et al. (1996)
Cascada del Paleolama (CP)	Buenos Aires	Late Pleistocene	Lujanian	MACN 9753	Perissodactyla	Equidae	Equus neogeus	Tooth enamel	-10.1	-0.590746	30.3	21.3	9	Domingo et al. (2012)	Pardiñas et al. (1996)
Cascada del Paleolama (CP)	Buenos Aires	Late Pleistocene	Lujanian	MACN 9753	Perissodactyla	Equidae	Equus neogeus	Tooth enamel	-8	-1.07576	29.8	20.4	9.4	Domingo et al. (2012)	Pardiñas et al. (1996)
Cascada del Paleolama (CP)	Buenos Aires	Late Pleistocene	Lujanian	MACN 9751	Perissodactyla	Equidae	Equus neogeus	Tooth enamel	-7.8	-0.00873024	30.9	21	9.9	Domingo et al. (2012)	Pardiñas et al. (1996)
Cascada del Paleolama (CP)	Buenos Aires	Late Pleistocene	Lujanian	MACN 9751	Perissodactyla	Equidae	Equus neogeus	Tooth enamel	-8.3	0.476283	31.4	22.9	8.5	Domingo et al. (2012)	Pardiñas et al. (1996)
Cascada del Paleolama (CP)	Buenos Aires	Late Pleistocene	Lujanian	MLP 63-VI-1017	Perissodactyla	Equidae	Equus neogeus	Tooth enamel	-9	-0.590746	30.3	20.7	9.6	Domingo et al. (2012)	Pardiñas et al. (1996)
Cascada del Paleolama (CP)	Buenos Aires	Late Pleistocene	Lujanian	MLP.52.X.5-3	Perissodactyla	Equidae	Equus neogeus	Tooth enamel	-8.5	-0.202735	30.7			Domingo et al. (2012)	Pardiñas et al. (1996)
Cascada del Paleolama (CP)	Buenos Aires	Late Pleistocene	Lujanian	MLP.52.X.5-3	Perissodactyla	Equidae	Equus neogeus	Tooth enamel	-7.8	-0.00873024	30.9			Domingo et al. (2012)	Pardiñas et al. (1996)
Cascada del Paleolama (CP)	Buenos Aires	Late Pleistocene	Lujanian	MACN 9739	Perissodactyla	Equidae	Hippidion principale	Tooth enamel	-8.1	-0.978756	29.9	21.2	8.7	Domingo et al. (2012)	Pardiñas et al. (1996)
Cascada del Paleolama (CP)	Buenos Aires	Late Pleistocene	Lujanian	MLP-52-X-2-31	Artiodactyla	Camelidae	Lama guanicoe	Tooth enamel	-8.95605	1.67504	32.6358	23.3758	9.26001	Domingo et al. (2012)	Pardiñas et al. (1996)
Paso Otero (PO)	Buenos Aires	Late Pleistocene	Lujanian	MLP-79-V-II-3	Litopterna	Macraucheniidae	Macrauchenia patachonica	Tooth enamel	-9.53367	-1.76727	29.0871	21.1561	7.93106	Domingo et al. (2012)	Domingo et al. (2012)
Paso Otero (PO)	Buenos Aires	Late Pleistocene	Lujanian	FCS.P04.1796 17	Cingulata	Dasypodidae	Eutatus seguini	Orthodentine	-11.7246	-2.60969	28.2187	20.4605	7.75819	Domingo et al. (2012)	Domingo et al. (2012)
Paso Otero (PO)	Buenos Aires	Late Pleistocene	Lujanian	MLP 80-VIII-13-4	Perissodactyla	Equidae	Equus neogeus	Tooth enamel	-10.7	-1.07576	29.8	20.1	9.7	Domingo et al. (2012)	Domingo et al. (2012)
Paso Otero (PO)	Buenos Aires	Late Pleistocene	Lujanian	MLP 80-VIII-13-63	Perissodactyla	Equidae	Equus neogeus	Tooth enamel	-11	-1.07576	29.8			Domingo et al. (2012)	Domingo et al. (2012)
Paso Otero (PO)	Buenos Aires	Late Pleistocene	Lujanian	MLP 80-VIII-13-93	Perissodactyla	Equidae	Equus neogeus	Tooth enamel	-10.2	0.37928	31.3			Domingo et al. (2012)	Domingo et al. (2012)
Paso Otero (PO)	Buenos Aires	Late Pleistocene	Lujanian	MLP-80-VIII-13-68	Artiodactyla	Camelidae	Lama guanicoe	Tooth enamel	-11.2139	2.20963	33.1869	24.1545	9.03237	Domingo et al. (2012)	Domingo et al. (2012)
Paso Otero (PO)	Buenos Aires	Late Pleistocene	Lujanian	MLP-80.VIII.13.68.	Artiodactyla	Camelidae	Lama guanicoe	Tooth enamel	-10.837	1.10419	32.0473	24.7443	7.30306	Domingo et al. (2012)	Domingo et al. (2012)
Paso Otero (PO)	Buenos Aires	Late Pleistocene	Lujanian	MLP-80-VIII-13-57	Artiodactyla	Camelidae	Lama guanicoe	Tooth enamel	-9.49496	3.60825	34.6287			Domingo et al. (2012)	Domingo et al. (2012)
Arroyo Tapalqué (AT)	Buenos Aires	Late Pleistocene	Lujanian	MACN 6116	Perissodactyla	Equidae	Equus neogeus	Tooth enamel	-8.5	-1.07576	29.8			Domingo et al. (2012)	Domingo et al. (2012)
Arroyo Tapalqué (AT)	Buenos Aires	Late Pleistocene	Lujanian	MACN 6116	Perissodactyla	Equidae	Equus neogeus	Tooth enamel	-7.9	-1.17276	29.7	21.2	8.5	Domingo et al. (2012)	Domingo et al. (2012)
Arroyo Tapalqué (AT)	Buenos Aires	Late Pleistocene	Lujanian	MACN 1735	Perissodactyla	Equidae	Hippidion principale	Tooth enamel	-9.8	-1.65777	29.2	20.2	9	Domingo et al. (2012)	Domingo et al. (2012)
Arroyo Tapalqué (AT)	Buenos Aires	Late Pleistocene	Lujanian	MACN 5265	Perissodactyla	Equidae	Hippidion principale	Tooth enamel	-9.6	-1.75478	29.1	20.1	9	Domingo et al. (2012)	Domingo et al. (2012)
Arroyo Tapalqué (AT)	Buenos Aires	Late Pleistocene	Lujanian	MACN 1734	Perissodactyla	Equidae	Hippidion principale	Tooth enamel	-9.4	0.573285	31.5	22.1	9.4	Domingo et al. (2012)	Domingo et al. (2012)
Arroyo Tapalqué (AT)	Buenos Aires	Late Pleistocene	Lujanian	Without signature	Perissodactyla	Equidae	Hippidion principale	Tooth enamel	-11.6	-0.105733	30.8			Domingo et al. (2012)	Domingo et al. (2012)
Río Salado (RS)	Buenos Aires	Late Pleistocene	Lujanian	MACN 5667	Perissodactyla	Equidae	Hippidion principale	Tooth enamel	-12	-2.04579	28.8	19.8	9	Domingo et al. (2012)	Domingo et al. (2012)
Río Salado (RS)	Buenos Aires	Late Pleistocene	Lujanian	MACN 5667	Perissodactyla	Equidae	Hippidion principale	Tooth enamel	-10.1	-2.5308	28.3	19.9	8.4	Domingo et al. (2012)	Domingo et al. (2012)
Río Salado (RS)	Buenos Aires	Late Pleistocene	Lujanian	MACN 5056	Perissodactyla	Equidae	Hippidion principale	Tooth enamel	-8.2	-0.784751	30.1	20.2	9.9	Domingo et al. (2012)	Domingo et al. (2012)
Luján (Lu)	Buenos Aires	Late Pleistocene	Lujanian	MACN 11636	Perissodactyla	Equidae	Equus neogeus	Tooth enamel	-11.7	-0.493743	30.4	21.2	9.2	Domingo et al. (2012)	Domingo et al. (2012)
Luján (Lu)	Buenos Aires	Late Pleistocene	Lujanian	MLP 6-402	Perissodactyla	Equidae	Equus neogeus	Tooth enamel	-11.2	-0.299738	30.6			Domingo et al. (2012)	Domingo et al. (2012)
Luján (Lu)	Buenos Aires	Late Pleistocene	Lujanian	MACN 10441	Perissodactyla	Equidae	Hippidion principale	Tooth enamel	-10.6	-0.687749	30.2	21.2	9	Domingo et al. (2012)	Domingo et al. (2012)
Luján (Lu)	Buenos Aires	Late Pleistocene	Lujanian	MACN 10441	Perissodactyla	Equidae	Hippidion principale	Tooth enamel	-12.1	-0.202735	30.7	20.9	9.8	Domingo et al. (2012)	Domingo et al. (2012)
Luján (Lu)	Buenos Aires	Late Pleistocene	Lujanian	MLP-6-364	Perissodactyla	Equidae	Hippidion principale	Tooth enamel	-11.3	-0.299738	30.6			Domingo et al. (2012)	Domingo et al. (2012)
Luján (Lu)	Buenos Aires	Late Pleistocene	Lujanian	MACN 6092	Perissodactyla	Equidae	Hippidion principale	Tooth enamel	-11.2	-0.396741	30.5	21.7	8.8	Domingo et al. (2012)	Domingo et al. (2012)
Arroyo Chasicó (ACL)	Buenos Aires	Late Pleistocene	Lujanian	FCS.94.1.16 3	Litopterna	Macraucheniidae	Macrauchenia patachonica	Tooth enamel	-8.83161	-3.8665	26.923	17.93	8.99302	Domingo et al. (2012)	Domingo et al. (2012)
Arroyo Chasicó (ACL)	Buenos Aires	Late Pleistocene	Lujanian	FCS.94.1 200 4	Perissodactyla	Equidae	Equus neogeus	Tooth enamel	-5.75016	-1.53587	29.3257	21.8548	7.47091	Domingo et al. (2012)	Domingo et al. (2012)
Arroyo Chasicó (ACL)	Buenos Aires	Late Pleistocene	Lujanian	FCS.94.1.1. 2	Perissodactyla	Equidae	Equus neogeus	Tooth enamel	-4.77985	-2.61562	28.2126	20.1362	8.07639	Domingo et al. (2012)	Domingo et al. (2012)
Buenos Aires city area (BA)	Buenos Aires	Late Pleistocene	Lujanian	MHIN-UNSL-GEO V 583 27	Cingulata	Glyptodontidae	Glyptodon sp.	Orthodentine	-8.8	-3.11281	27.7	19.6	8.1	Domingo et al. (2012)	Domingo et al. (2012)
Buenos Aires city area (BA)	Buenos Aires	Late Pleistocene	Lujanian	FCS.LM.11 15	Cingulata	Glyptodontidae	Glyptodon sp.	Orthodentine	-9.9	-0.396741	30.5	22.7	7.8	Domingo et al. (2012)	Domingo et al. (2012)
Buenos Aires city area (BA)	Buenos Aires	Late Pleistocene	Lujanian	MHIN-UNSL-GEO V 499 30	Cingulata	Glyptodontidae	Neosclerocalyptus paskoensis	Orthodentine	-5.3	-3.98584	26.8	17.6	9.2	Domingo et al. (2012)	Domingo et al. (2012)
Buenos Aires city area (BA)	Buenos Aires	Late Pleistocene	Lujanian	FCS.LM.53 16	Cingulata	Glyptodontidae	Neosclerocalyptus sp.	Orthodentine	-10.5	-0.590746	30.3	21.7	8.6	Domingo et al. (2012)	Domingo et al. (2012)
Buenos Aires city area (BA)	Buenos Aires	Late Pleistocene	Lujanian	MHIN-UNSL-GEO V-515 28	Proboscidea	Gomphoteriidae	Stegomastodon platensis	Tooth enamel	-5.8788	-2.13111	28.712	20.5459	8.1661	Domingo et al. (2012)	Domingo et al. (2012)
Buenos Aires city area (BA)	Buenos Aires	Late Pleistocene	Lujanian	Without signature	Proboscidea	Gomphoteriidae	Stegomastodon platensis	Tooth enamel	-9.39006	-3.61429	27.183	17.8423	9.34075	Domingo et al. (2012)	Domingo et al. (2012)
Buenos Aires city area (BA)	Buenos Aires	Late Pleistocene	Lujanian	Without signature	Proboscidea	Gomphoteriidae	Stegomastodon platensis	Tooth enamel	-7.0336	1.11704	32.0606			Domingo et al. (2012)	Domingo et al. (2012)
Toscas del Río de La Plata (TR)	Buenos Aires	Early Pleistocene	Ensenadan	MACN-2140	Perissodactyla	Equidae	?Hippidion principale	Tooth enamel	-9.42411	-2.02269	28.8238	21.4931	7.33068	Domingo et al. (2012)	Domingo et al. (2012)
Toscas del Río de La Plata (TR)	Buenos Aires	Early Pleistocene	Ensenadan	MACN-2142	Perissodactyla	Equidae	?Hippidion principale	Tooth enamel	-9.60773	-3.22653	27.5828			Domingo et al. (2012)	Domingo et al. (2012)
Toscas del Río de La Plata (TR)	Buenos Aires	Early Pleistocene	Ensenadan	MACN-2143	Perissodactyla	Equidae	?Hippidion principale	Tooth enamel	-10.7683	-1.73602	29.1193	20.461	8.65832	Domingo et al. (2012)	Domingo et al. (2012)
Toscas del Río de La Plata (TR)	Buenos Aires	Early Pleistocene	Ensenadan	MACN-2139	Perissodactyla	Equidae	?Equus (Amerhippus) neogeus	Tooth enamel	-10.2903	-1.51535	29.3468			Domingo et al. (2012)	Domingo et al. (2012)
Toscas del Río de La Plata (TR)	Buenos Aires	Early Pleistocene	Ensenadan	MACN-1822	Perissodactyla	Equidae	?Equus (Amerhippus) neogeus	Tooth enamel	-10.4111	-1.67396	29.1833	21.1637	8.01959	Domingo et al. (2012)	Domingo et al. (2012)
Toscas del Río de La Plata (TR)	Buenos Aires	Early Pleistocene	Ensenadan	MACN-1876	Perissodactyla	Equidae	?Equus (Amerhippus) neogeus	Tooth enamel	-11.0478	-2.2148	28.6258	20.0068	8.61899	Domingo et al. (2012)	Domingo et al. (2012)
Toscas del Río de La Plata (TR)	Buenos Aires	Early Pleistocene	Ensenadan	MLP 68-X.31.1	Proboscidea	Gomphoteriidae	Stegomastodon platensis	Tooth enamel	-7.3	-2.1	28.7			Domingo et al. (2012)	Domingo et al. (2012)
Toscas del Río de La Plata (TR)	Buenos Aires	Early Pleistocene	Ensenadan	MLP 68-X.31.1	Proboscidea	Gomphoteriidae	Stegomastodon platensis	Tooth enamel	-7.4	-2.2	28.6			Domingo et al. (2012)	Domingo et al. (2012)
Toscas del Río de La Plata (TR)	Buenos Aires	Early Pleistocene	Ensenadan	MLP 71-II.14.1	Proboscidea	Gomphoteriidae	Stegomastodon platensis	Tooth enamel	-9.1	-1.8	29.1			Domingo et al. (2012)	Domingo et al. (2012)
Toscas del Río de La Plata (TR)	Buenos Aires	Early Pleistocene	Ensenadan	MLP 71-II.14.1	Proboscidea	Gomphoteriidae	Stegomastodon platensis	Tooth enamel	-9	-1.9	29			Domingo et al. (2012)	Domingo et al. (2012)
Toscas del Río de La Plata (TR)	Buenos Aires	Early Pleistocene	Ensenadan	MLP 71-II.14.1	Proboscidea	Gomphoteriidae	Stegomastodon platensis	Tooth enamel	-9	-0.6	30.3			Domingo et al. (2012)	Domingo et al. (2012)
Toscas del Río de La Plata (TR)	Buenos Aires	Early Pleistocene	Ensenadan	MLP 288b	Proboscidea	Gomphoteriidae	Stegomastodon platensis	Tooth enamel	-5.9	-0.3	30.6			Domingo et al. (2012)	Domingo et al. (2012)
Toscas del Río de La Plata (TR)	Buenos Aires	Early Pleistocene	Ensenadan	MACN-1910	Artiodactyla	Camelidae	Lama sp.	Tooth enamel	-10.8661	-2.85316	27.9677	20.22	7.74768	Domingo et al. (2012)	Domingo et al. (2012)
Toscas del Río de La Plata (TR)	Buenos Aires	Early Pleistocene	Ensenadan	MACN-1866	Artiodactyla	Camelidae	Lama sp.	Tooth enamel	-11.9639	-3.03935	27.7757	19.3019	8.47388	Domingo et al. (2012)	Domingo et al. (2012)
Toscas del Río de La Plata (TR)	Buenos Aires	Early Pleistocene	Ensenadan	MACN-2160	Artiodactyla	Camelidae	Lama sp.	Tooth enamel	-11.3462	-1.7508	29.1041	21.3762	7.72792	Domingo et al. (2012)	Domingo et al. (2012)
Toscas del Río de La Plata (TR)	Buenos Aires	Early Pleistocene	Ensenadan	MACN-1865	Artiodactyla	Camelidae	?Palaeolama sp.	Tooth enamel	-7.94814	-1.30552	29.5631			Domingo et al. (2012)	Domingo et al. (2012)
Toscas del Río de La Plata (TR)	Buenos Aires	Early Pleistocene	Ensenadan	MACN-1888	Artiodactyla	Camelidae	?Palaeolama sp.	Tooth enamel	-12.7034	-2.91621	27.9027	18.5442	9.35849	Domingo et al. (2012)	Domingo et al. (2012)
Toscas del Río de La Plata (TR)	Buenos Aires	Early Pleistocene	Ensenadan	MACN-1885	Artiodactyla	Camelidae	?Palaeolama sp.	Tooth enamel	-7.22663	0.390883	31.312			Domingo et al. (2012)	Domingo et al. (2012)
Toscas del Río de La Plata (TR)	Buenos Aires	Early Pleistocene	Ensenadan	MACN-8849	Artiodactyla	Tayassuidae	Catagonus sp.	Tooth enamel	-10.5777	-1.40699	29.4585	22.2513	7.20722	Domingo et al. (2012)	Domingo et al. (2012)
Toscas del Río de La Plata (TR)	Buenos Aires	Early Pleistocene	Ensenadan	MACN-2156	Notoungulata	Toxodontidae	Toxodon sp.	Tooth enamel	-9.01694	-2.7113	28.1139	20.5199	7.59399	Domingo et al. (2012)	Domingo et al. (2012)
Toscas del Río de La Plata (TR)	Buenos Aires	Early Pleistocene	Ensenadan	MACN-2546	Notoungulata	Toxodontidae	Toxodon sp.	Tooth enamel	-9.02792	0.136718	31.0499			Domingo et al. (2012)	Domingo et al. (2012)
Toscas del Río de La Plata (TR)	Buenos Aires	Early Pleistocene	Ensenadan	MACN-2348	Litopterna	Macraucheniidae	?Macraucheniopsis ensenadensis	Tooth enamel	-9.34926	-1.59416	29.2656	20.8534	8.4122	Domingo et al. (2012)	Domingo et al. (2012)
Toscas del Río de La Plata (TR)	Buenos Aires	Early Pleistocene	Ensenadan	MACN-2367	Litopterna	Macraucheniidae	?Macraucheniopsis ensenadensis	Tooth enamel	-12.7662	-1.84044	29.0117	20.5624	8.44928	Domingo et al. (2012)	Domingo et al. (2012)
Toscas del Río de La Plata (TR)	Buenos Aires	Early Pleistocene	Ensenadan	MACN-2374	Litopterna	Macraucheniidae	?Macraucheniopsis ensenadensis	Tooth enamel	-11.4839	-3.14969	27.662	19.6056	8.05643	Domingo et al. (2012)	Domingo et al. (2012)
Farola Monte Hermoso (FM)	Buenos Aires	Early Pliocene	Montehermosan	MD-FM-08-43	Rodentia	Caviidae	Phugatherium cataclisticum	Tooth enamel	-8.82077	-6.66879	24.0341	15.121	8.91315	This study	Tomassini et al. (2013)
Farola Monte Hermoso (FM)	Buenos Aires	Early Pliocene	Montehermosan	Without signature	Rodentia	Caviidae	Phugatherium cataclisticum	Tooth enamel	-10.7925	-6.29225	24.4223			This study	Tomassini et al. (2013)
Farola Monte Hermoso (FM)	Buenos Aires	Early Pliocene	Montehermosan	MMH-FM-85-2-18-2	Rodentia	Caviidae	Phugatherium cataclisticum	Tooth enamel	-4.0515	-2.94225	27.8758	19.5241	8.35177	This study	Tomassini et al. (2013)
Farola Monte Hermoso (FM)	Buenos Aires	Early Pliocene	Montehermosan	MMH-FM-85-2-18-3	Rodentia	Caviidae	Phugatherium cataclisticum	Tooth enamel	-3.7785	-1.89325	28.9572	20.1913	8.76594	This study	Tomassini et al. (2013)
Farola Monte Hermoso (FM)	Buenos Aires	Early Pliocene	Montehermosan	MD-FM-13-01-1	Rodentia	Caviidae	Phugatherium cataclisticum	Tooth enamel	-8.49441	-5.80594	24.9237	16.295	8.62866	This study	Tomassini et al. (2013)
Farola Monte Hermoso (FM)	Buenos Aires	Early Pliocene	Montehermosan	MD-FM-13-01-2	Rodentia	Caviidae	Phugatherium cataclisticum	Tooth enamel	-10.1025	-5.73125	25.0007			This study	Tomassini et al. (2013)
Farola Monte Hermoso (FM)	Buenos Aires	Early Pliocene	Montehermosan	MD-FM-01-03	Rodentia	Caviidae	Phugatherium cataclisticum	Tooth enamel	-4.20319	-1.96071	28.8877	19.083	9.8047	This study	Tomassini et al. (2013)
Farola Monte Hermoso (FM)	Buenos Aires	Early Pliocene	Montehermosan	MD-FM-84-1-10	Rodentia	Caviidae	Caviodon australis	Tooth enamel	-5.67839	-1.53028	29.3314			This study	Tomassini et al. (2013)
Farola Monte Hermoso (FM)	Buenos Aires	Early Pliocene	Montehermosan	MD-FM-11-50	Rodentia	Caviidae	Phugatherium cataclisticum	Tooth enamel	-10.4324	-6.177	24.5411	15.603	8.93813	This study	Tomassini et al. (2013)
Farola Monte Hermoso (FM)	Buenos Aires	Early Pliocene	Montehermosan	MD-FM-08-80	Rodentia	Chinchillidae	Lagostomus incisus	Tooth enamel	-8.20947	-4.92231	25.8346			This study	Tomassini et al. (2013)
Farola Monte Hermoso (FM)	Buenos Aires	Early Pliocene	Montehermosan	MD-FM-08-57	Rodentia	Chinchillidae	Lagostomus incisus	Tooth enamel	-12.5325	-5.81325	24.9161			This study	Tomassini et al. (2013)
Farola Monte Hermoso (FM)	Buenos Aires	Early Pliocene	Montehermosan	MD-FM-08-79	Rodentia	Chinchillidae	Lagostomus incisus	Tooth enamel	-9.08246	-1.55996	29.3008	21.124	8.17684	This study	Tomassini et al. (2013)
Farola Monte Hermoso (FM)	Buenos Aires	Early Pliocene	Montehermosan	MD-FM-77-6-15	Rodentia	Chinchillidae	Lagostomus incisus	Tooth enamel	-5.3345	-1.55525	29.3057	19.887	9.41869	This study	Tomassini et al. (2013)
Farola Monte Hermoso (FM)	Buenos Aires	Early Pliocene	Montehermosan	MD-FM-05-20-1	Notoungulata	Mesotheriidae	Pseudotypotherium sp.	Tooth enamel	-8.28626	-0.0460162	30.8616	22.254	8.60756	This study	Tomassini et al. (2013)
Farola Monte Hermoso (FM)	Buenos Aires	Early Pliocene	Montehermosan	MD-FM-05-20-2	Notoungulata	Mesotheriidae	Pseudotypotherium sp.	Tooth enamel	-8.16905	0.995935	31.9357	22.324	9.61171	This study	Tomassini et al. (2013)
Farola Monte Hermoso (FM)	Buenos Aires	Early Pliocene	Montehermosan	MD-FM-05-20-3	Notoungulata	Mesotheriidae	Pseudotypotherium sp.	Tooth enamel	-8.4925	-0.99825	29.8799	20.21	9.6699	This study	Tomassini et al. (2013)
Farola Monte Hermoso (FM)	Buenos Aires	Early Pliocene	Montehermosan	MD-FM-05-114	Notoungulata	Mesotheriidae	Pseudotypotherium sp.	Tooth enamel	-9.54321	1.18889	32.1346	22.77	9.36463	This study	Tomassini et al. (2013)
Farola Monte Hermoso (FM)	Buenos Aires	Early Pliocene	Montehermosan	MD-FM-05-05	Notoungulata	Mesotheriidae	Pseudotypotherium sp.	Tooth enamel	-8.7715	0.41975	31.3417			This study	Tomassini et al. (2013)
Farola Monte Hermoso (FM)	Buenos Aires	Early Pliocene	Montehermosan	MD-FM-81-3-3	Notoungulata	Mesotheriidae	Pseudotypotherium sp.	Tooth enamel	-6.0435	-0.16625	30.7376			This study	Tomassini et al. (2013)
Farola Monte Hermoso (FM)	Buenos Aires	Early Pliocene	Montehermosan	MD-FM-85-12-19	Notoungulata	Mesotheriidae	Pseudotypotherium sp.	Tooth enamel	-6.5715	-0.37725	30.5201	21.14	9.38009	This study	Tomassini et al. (2013)
Farola Monte Hermoso (FM)	Buenos Aires	Early Pliocene	Montehermosan	MLP-48-XII-16-148	Notoungulata	Mesotheriidae	Pseudotypotherium sp.	Tooth enamel	-8.9225	1.84575	32.8118	23.4	9.41178	This study	Tomassini et al. (2013)
Farola Monte Hermoso (FM)	Buenos Aires	Early Pliocene	Montehermosan	MD-FM-05-210	Notoungulata	Hegetotheriidae	Paedotherium bonaerense	Tooth enamel	-7.31424	-2.41589	28.4185			This study	Tomassini et al. (2013)
Farola Monte Hermoso (FM)	Buenos Aires	Early Pliocene	Montehermosan	MD-FM-03-173	Notoungulata	Hegetotheriidae	Paedotherium bonaerense	Tooth enamel	-9.73923	-3.97931	26.8067			This study	Tomassini et al. (2013)
Farola Monte Hermoso (FM)	Buenos Aires	Early Pliocene	Montehermosan	MD-FM-77-6-8	Notoungulata	Hegetotheriidae	Paedotherium bonaerense	Tooth enamel	-8.5045	-0.84225	30.0407			This study	Tomassini et al. (2013)
Farola Monte Hermoso (FM)	Buenos Aires	Early Pliocene	Montehermosan	MD-FM-86-4-9	Notoungulata	Hegetotheriidae	Paedotherium bonaerense	Tooth enamel	-7.5205	-3.65725	27.1387			This study	Tomassini et al. (2013)
Farola Monte Hermoso (FM)	Buenos Aires	Early Pliocene	Montehermosan	MD-FM-80-9-10	Notoungulata	Hegetotheriidae	Paedotherium bonaerense	Tooth enamel	-8.80965	-2.85127	27.9696			This study	Tomassini et al. (2013)
Farola Monte Hermoso (FM)	Buenos Aires	Early Pliocene	Montehermosan	MD-FM-77-6-16	Notoungulata	Hegetotheriidae	Paedotherium bonaerense	Tooth enamel	-6.2495	-1.63225	29.2263			This study	Tomassini et al. (2013)
Farola Monte Hermoso (FM)	Buenos Aires	Early Pliocene	Montehermosan	MD-FM-84-1-1-1	Notoungulata	Toxodontidae	Xotodon sp.	Tooth enamel	-6.5675	-1.02425	29.8531	21.139	8.7141	This study	Tomassini et al. (2013)
Farola Monte Hermoso (FM)	Buenos Aires	Early Pliocene	Montehermosan	MD-FM-84-1-1-2	Notoungulata	Toxodontidae	Xotodon sp.	Tooth enamel	-7.7885	0.98475	31.9242	21.97	9.95418	This study	Tomassini et al. (2013)
Farola Monte Hermoso (FM)	Buenos Aires	Early Pliocene	Montehermosan	MLP-56-II-27-1	Notoungulata	Toxodontidae	Xotodon sp.	Tooth enamel	-3.4515	-0.50025	30.3933	20.744	9.64929	This study	Tomassini et al. (2013)
Farola Monte Hermoso (FM)	Buenos Aires	Early Pliocene	Montehermosan	MD-FM-11-15-1	Litopterna	Proterotheriidae	Epitherium laternarium	Tooth enamel	-11.2791	-3.8665	26.923	17.92	9.00302	This study	Tomassini et al. (2013)
Farola Monte Hermoso (FM)	Buenos Aires	Early Pliocene	Montehermosan	MD-FM-11-15-2	Litopterna	Proterotheriidae	Epitherium laternarium	Tooth enamel	-10.0725	-2.28225	28.5562	18.884	9.67223	This study	Tomassini et al. (2013)
Farola Monte Hermoso (FM)	Buenos Aires	Early Pliocene	Montehermosan	MD-FM-05-231	Litopterna	Macraucheniidae	Promacrauchenia antiqua	Tooth enamel	-9.1765	-2.99925	27.8171	18.077	9.74007	This study	Tomassini et al. (2013)
Farola Monte Hermoso (FM)	Buenos Aires	Early Pliocene	Montehermosan	MD-FM-78-4-6	Litopterna	Macraucheniidae	Promacrauchenia antiqua	Tooth enamel	-10.5115	-0.30125	30.5984	21.238	9.36044	This study	Tomassini et al. (2013)
Farola Monte Hermoso (FM)	Buenos Aires	Early Pliocene	Montehermosan	MD-FM-86-4-1	Litopterna	Macraucheniidae	Promacrauchenia antiqua	Tooth enamel	-10.5605	-1.44225	29.4222			This study	Tomassini et al. (2013)
Farola Monte Hermoso (FM)	Buenos Aires	Early Pliocene	Montehermosan	MD-FM-05-230	Litopterna	Macraucheniidae	Promacrauchenia antiqua	Tooth enamel	-10.3185	-2.83325	27.9882	18.224	9.76419	This study	Tomassini et al. (2013)
Farola Monte Hermoso (FM)	Buenos Aires	Early Pliocene	Montehermosan	MD-FM-86-4-6-1	Litopterna	Proterotheriidae	Eoauchenia primitiva	Tooth enamel	-9.3175	0.17675	31.0912			This study	Tomassini et al. (2013)
Farola Monte Hermoso (FM)	Buenos Aires	Early Pliocene	Montehermosan	MD-FM-86-4-6-2	Litopterna	Proterotheriidae	Eoauchenia primitiva	Tooth enamel	-9.8855	-1.35925	29.5077			This study	Tomassini et al. (2013)
Farola Monte Hermoso (FM)	Buenos Aires	Early Pliocene	Montehermosan	Without signature	Pilosa			Orthodentine	-5.0235	-3.78325	27.0088	17.8842	9.12467	This study	Tomassini et al. (2013)
Farola Monte Hermoso (FM)	Buenos Aires	Early Pliocene	Montehermosan	MD-FM-09-68	Pilosa	Mylodontidae	Proscelidodon patrius	Orthodentine	-7.9755	-1.93625	28.9129	19.419	9.49392	This study	Tomassini et al. (2013)
Farola Monte Hermoso (FM)	Buenos Aires	Early Pliocene	Montehermosan	MD-FM-85-12-29	Pilosa	Mylodontidae	Proscelidodon patrius	Orthodentine	-6.5555	-3.27125	27.5367	18.212	9.32467	This study	Tomassini et al. (2013)
Caleufú (Ca)	La Pampa	Late Miocene	late Huayquerian	GHUNLPam 19546	Rodentia	Caviidae		Tooth enamel	-10.23	-6.21	24.5071	15.89	8.61711	This study	Montalvo et al. (2005); Verzi and Montalvo (2008); Sostillo et al. (2014)
Caleufú (Ca)	La Pampa	Late Miocene	late Huayquerian	GHUNLPam 19528	Rodentia	Caviidae		Tooth enamel	-7.11	-3.16	27.6514	18.56	9.09136	This study	Montalvo et al. (2005); Verzi and Montalvo (2008); Sostillo et al. (2014)
Caleufú (Ca)	La Pampa	Late Miocene	late Huayquerian	GHUNLPam 21299	Rodentia	Caviidae		Tooth enamel	-8.67	-4.13	26.6514	17.77	8.88138	This study	Montalvo et al. (2005); Verzi and Montalvo (2008); Sostillo et al. (2014)
Caleufú (Ca)	La Pampa	Late Miocene	late Huayquerian	GHUNLPam 21029	Rodentia	Caviidae		Tooth enamel	-3.98	-1.21	29.6616	20.75	8.91161	This study	Montalvo et al. (2005); Verzi and Montalvo (2008); Sostillo et al. (2014)
Caleufú (Ca)	La Pampa	Late Miocene	late Huayquerian	GHUNLPam 21031	Rodentia	Caviidae		Tooth enamel	-5.52	-2.04	28.806	20.01	8.79596	This study	Montalvo et al. (2005); Verzi and Montalvo (2008); Sostillo et al. (2014)
Caleufú (Ca)	La Pampa	Late Miocene	late Huayquerian	GHUNLPam 19830-1	Rodentia	Dinomyidae	Tetrastylus sp.	Tooth enamel	-8.22	-2.31	28.5276	19.92	8.60762	This study	Montalvo et al. (2005); Verzi and Montalvo (2008); Sostillo et al. (2014)
Caleufú (Ca)	La Pampa	Late Miocene	late Huayquerian	GHUNLPam 19830-2	Rodentia	Dinomyidae	Tetrastylus sp.	Tooth enamel	-9.34	-3.58	27.2184	18.02	9.19838	This study	Montalvo et al. (2005); Verzi and Montalvo (2008); Sostillo et al. (2014)
Caleufú (Ca)	La Pampa	Late Miocene	late Huayquerian	GHUNLPam 19830-3	Rodentia	Dinomyidae	Tetrastylus sp.	Tooth enamel	-6.78	-2.14	28.7029	19.87	8.83287	This study	Montalvo et al. (2005); Verzi and Montalvo (2008); Sostillo et al. (2014)
Caleufú (Ca)	La Pampa	Late Miocene	late Huayquerian	GHUNLPam 21528	Rodentia	Dinomyidae	Tetrastylus sp.	Tooth enamel	-6.85	-1.27	29.5998	20.93	8.66976	This study	Montalvo et al. (2005); Verzi and Montalvo (2008); Sostillo et al. (2014)
Caleufú (Ca)	La Pampa	Late Miocene	late Huayquerian	GHUNLPam 21223-1	Rodentia	Chinchillidae	Lagostomus sp.	Tooth enamel	-7.85	-3.21	27.5998	18.46	9.13981	This study	Montalvo et al. (2005); Verzi and Montalvo (2008); Sostillo et al. (2014)
Caleufú (Ca)	La Pampa	Late Miocene	late Huayquerian	GHUNLPam 19873	Notoungulata	Mesotheriidae	Pseudotypotherium/Typotheriopsis	Tooth enamel	-9.21	-0.84	30.043	20.93	9.11304	This study	Montalvo et al. (2005); Verzi and Montalvo (2008); Sostillo et al. (2014)
Caleufú (Ca)	La Pampa	Late Miocene	late Huayquerian	GHUNLPam 19840	Notoungulata	Mesotheriidae	Pseudotypotherium/Typotheriopsis	Tooth enamel	-7.12	-1.21	29.6616	20.41	9.25161	This study	Montalvo et al. (2005); Verzi and Montalvo (2008); Sostillo et al. (2014)
Caleufú (Ca)	La Pampa	Late Miocene	late Huayquerian	GHUNLPam 19876-1	Notoungulata	Mesotheriidae	Pseudotypotherium/Typotheriopsis	Tooth enamel	-8.73	-1.43	29.4348	20.45	8.98481	This study	Montalvo et al. (2005); Verzi and Montalvo (2008); Sostillo et al. (2014)
Caleufú (Ca)	La Pampa	Late Miocene	late Huayquerian	GHUNLPam 19876-2	Notoungulata	Mesotheriidae	Pseudotypotherium/Typotheriopsis	Tooth enamel	-9.3	0.21	31.1255	21.92	9.20549	This study	Montalvo et al. (2005); Verzi and Montalvo (2008); Sostillo et al. (2014)
Caleufú (Ca)	La Pampa	Late Miocene	late Huayquerian	GHUNLPam 21107	Notoungulata	Mesotheriidae	Pseudotypotherium/Typotheriopsis	Tooth enamel	-6.83	-1.45	29.4142	20.32	9.09419	This study	Montalvo et al. (2005); Verzi and Montalvo (2008); Sostillo et al. (2014)
Caleufú (Ca)	La Pampa	Late Miocene	late Huayquerian	GHUNLPam 21137	Notoungulata	Mesotheriidae	Pseudotypotherium/Typotheriopsis	Tooth enamel	-8.21	-0.43	30.4657	20.94	9.52571	This study	Montalvo et al. (2005); Verzi and Montalvo (2008); Sostillo et al. (2014)
Caleufú (Ca)	La Pampa	Late Miocene	late Huayquerian	GHUNLPam 19273	Notoungulata	Hegetotheriidae	Paedotherium minor	Tooth enamel	-9.34	-3.73	27.0637	18.56	8.50374	This study	Montalvo et al. (2005); Verzi and Montalvo (2008); Sostillo et al. (2014)
Caleufú (Ca)	La Pampa	Late Miocene	late Huayquerian	GHUNLPam 19241	Notoungulata	Hegetotheriidae	Paedotherium minor	Tooth enamel	-6.85	-1.87	28.9812	19.72	9.26122	This study	Montalvo et al. (2005); Verzi and Montalvo (2008); Sostillo et al. (2014)
Caleufú (Ca)	La Pampa	Late Miocene	late Huayquerian	GHUNLPam 19176	Notoungulata	Hegetotheriidae	Paedotherium minor	Tooth enamel	-7.21	-2.54	28.2905	19.23	9.06051	This study	Montalvo et al. (2005); Verzi and Montalvo (2008); Sostillo et al. (2014)
Caleufú (Ca)	La Pampa	Late Miocene	late Huayquerian	GHUNLPam 21463	Notoungulata	Hegetotheriidae	Paedotherium minor	Tooth enamel	-8.15	-3.14	27.672	18.52	9.15197	This study	Montalvo et al. (2005); Verzi and Montalvo (2008); Sostillo et al. (2014)
Caleufú (Ca)	La Pampa	Late Miocene	late Huayquerian	GHUNLPam 21471	Notoungulata	Hegetotheriidae	Paedotherium minor	Tooth enamel	-6.52	-1.12	29.7544	20.63	9.12439	This study	Montalvo et al. (2005); Verzi and Montalvo (2008); Sostillo et al. (2014)
Caleufú (Ca)	La Pampa	Late Miocene	late Huayquerian	GHUNLPam 21425	Notoungulata	Hegetotheriidae	Paedotherium minor	Tooth enamel	-7.18	-1.97	28.8781	19.85	9.02813	This study	Montalvo et al. (2005); Verzi and Montalvo (2008); Sostillo et al. (2014)
Caleufú (Ca)	La Pampa	Late Miocene	late Huayquerian	GHUNLPam 21587-1	Pilosa	Mylodontidae		Orthodentine	-7.57	-2.45	28.3833	19.57	8.8133	This study	Montalvo et al. (2005); Verzi and Montalvo (2008); Sostillo et al. (2014)
Caleufú (Ca)	La Pampa	Late Miocene	late Huayquerian	GHUNLPam 21587-2	Pilosa	Mylodontidae		Orthodentine	-7.21	-2.23	28.6101	19.34	9.27009	This study	Montalvo et al. (2005); Verzi and Montalvo (2008); Sostillo et al. (2014)
Caleufú (Ca)	La Pampa	Late Miocene	late Huayquerian	GHUNLPam 21587bis	Pilosa	Mylodontidae		Orthodentine	-6.93	-2.75	28.074	18.97	9.10403	This study	Montalvo et al. (2005); Verzi and Montalvo (2008); Sostillo et al. (2014)
Bajo Giuliani (BG)	La Pampa	Late Miocene	Huayquerian	GHUNLPam 664	Rodentia	Dinomyidae		Tooth enamel	-8.32	-1.24	29.6307	20.72	8.91068	This study	Sostillo et al. (2014)
Bajo Giuliani (BG)	La Pampa	Late Miocene	Huayquerian	GHUNLPam 405	Rodentia	Caviidae		Tooth enamel	-9.45	-2.84	27.9812	18.76	9.22124	This study	Sostillo et al. (2014)
Bajo Giuliani (BG)	La Pampa	Late Miocene	Huayquerian	GHUNLPam 6967	Rodentia	Chinchillidae	Lagostomus sp.	Tooth enamel	-9.47	-1.45	29.4142	20.45	8.9642	This study	Sostillo et al. (2014)
Bajo Giuliani (BG)	La Pampa	Late Miocene	Huayquerian	GHUNLPam 430	Rodentia	Chinchillidae	Lagostomus sp.	Tooth enamel	-9.63	-1.21	29.6616	20.45	9.21161	This study	Sostillo et al. (2014)
Bajo Giuliani (BG)	La Pampa	Late Miocene	Huayquerian	GHUNLPam 431	Rodentia	Chinchillidae	Lagostomus sp.	Tooth enamel	-9.92	-2.65	28.1771	19.65	8.52712	This study	Sostillo et al. (2014)
Bajo Giuliani (BG)	La Pampa	Late Miocene	Huayquerian	GHUNLPam 658	Rodentia	Chinchillidae	Lagostomus sp.	Tooth enamel	-11.03	-3.43	27.373	18.82	8.55301	This study	Sostillo et al. (2014)
Bajo Giuliani (BG)	La Pampa	Late Miocene	Huayquerian	GHUNLPam 5681-1	Rodentia	Chinchillidae	Lagostomus sp.	Tooth enamel	-10.38	-2.24	28.5998	19.56	9.03978	This study	Sostillo et al. (2014)
Bajo Giuliani (BG)	La Pampa	Late Miocene	Huayquerian	GHUNLPam 5681-2	Rodentia	Chinchillidae	Lagostomus sp.	Tooth enamel	-10.81	-3.61	27.1875	18.37	8.81745	This study	Sostillo et al. (2014)
Bajo Giuliani (BG)	La Pampa	Late Miocene	Huayquerian	GHUNLPam 2212	Notoungulata	Mesotheriidae	Pseudotypotherium subinsigne	Tooth enamel	-9.45	-0.76	30.1255	20.94	9.18552	This study	Sostillo et al. (2014)
Bajo Giuliani (BG)	La Pampa	Late Miocene	Huayquerian	GHUNLPam 2184	Notoungulata	Mesotheriidae	Pseudotypotherium subinsigne	Tooth enamel	-9.31	-1.15	29.7235	20.57	9.15346	This study	Sostillo et al. (2014)
Salinas Grandes de Hidalgo (SG)	La Pampa	Late Miocene	Huayquerian	GHUNLPam 14009-1	Rodentia	Caviidae	?Prodolichotissp.	Tooth enamel	-10.0747	0.396836	31.3181	22.9113	8.40677	This study	Sostillo et al. (2014)
Salinas Grandes de Hidalgo (SG)	La Pampa	Late Miocene	Huayquerian	GHUNLPam 8270	Rodentia	Caviidae	?Prodolichotissp.	Tooth enamel	-8.56401	1.94382	32.9129			This study	Sostillo et al. (2014)
Salinas Grandes de Hidalgo (SG)	La Pampa	Late Miocene	Huayquerian	GHUNLPam 5929	Rodentia	Caviidae	Cardiomyssp.	Tooth enamel	-10.2169	-5.3189	25.4258			This study	Sostillo et al. (2014)
Salinas Grandes de Hidalgo (SG)	La Pampa	Late Miocene	Huayquerian	GHUNLPam 6997	Rodentia	Chinchillidae	Lagostomus sp.	Tooth enamel	-9.41236	-1.54134	29.32	21.2733	8.04672	This study	Sostillo et al. (2014)
Salinas Grandes de Hidalgo (SG)	La Pampa	Late Miocene	Huayquerian	GHUNLPam 5246	Rodentia	Chinchillidae	Lagostomus sp.	Tooth enamel	-10.1583	-2.059	28.7864			This study	Sostillo et al. (2014)
Salinas Grandes de Hidalgo (SG)	La Pampa	Late Miocene	Huayquerian	GHUNLPam 6788	Rodentia	Chinchillidae	Lagostomus sp.	Tooth enamel	-10.1612	-0.44778	30.4474			This study	Sostillo et al. (2014)
Salinas Grandes de Hidalgo (SG)	La Pampa	Late Miocene	Huayquerian	GHUNLPam 14320	Rodentia	Chinchillidae	Lagostomus sp.	Tooth enamel	-12.3115	-2.32174	28.5155	19.0538	9.46168	This study	Sostillo et al. (2014)
Salinas Grandes de Hidalgo (SG)	La Pampa	Late Miocene	Huayquerian	GHUNLPam 8562	Rodentia	Chinchillidae	Lagostomus sp.	Tooth enamel	-11.7602	-3.878	26.9112			This study	Sostillo et al. (2014)
Salinas Grandes de Hidalgo (SG)	La Pampa	Late Miocene	Huayquerian	GHUNLPam 14005	Rodentia	Chinchillidae	Lagostomus sp.	Tooth enamel	-11.7167	-2.81666	28.0053			This study	Sostillo et al. (2014)
Salinas Grandes de Hidalgo (SG)	La Pampa	Late Miocene	Huayquerian	GHUNLPam 8142	Rodentia	Dinomyidae	Tetrastylus sp.	Tooth enamel	-10.7222	-2.58649	28.2426	20.856	7.38656	This study	Sostillo et al. (2014)
Salinas Grandes de Hidalgo (SG)	La Pampa	Late Miocene	Huayquerian	GHUNLPam 14494-1	Rodentia	Dinomyidae	Tetrastylus sp.	Tooth enamel	-7.08413	3.10652	34.1115	25.8672	8.24434	This study	Sostillo et al. (2014)
Salinas Grandes de Hidalgo (SG)	La Pampa	Late Miocene	Huayquerian	GHUNLPam 14494-2	Rodentia	Dinomyidae	Tetrastylus sp.	Tooth enamel	-9.59336	-0.199828	30.703	23.3353	7.36772	This study	Sostillo et al. (2014)
Salinas Grandes de Hidalgo (SG)	La Pampa	Late Miocene	Huayquerian	GHUNLPam 14494-3	Rodentia	Dinomyidae	Tetrastylus sp.	Tooth enamel	-10.1334	-0.628558	30.261	23.1884	7.07261	This study	Sostillo et al. (2014)
Salinas Grandes de Hidalgo (SG)	La Pampa	Late Miocene	Huayquerian	GHUNLPam 14494-4	Rodentia	Dinomyidae	Tetrastylus sp.	Tooth enamel	-8.50931	1.14168	32.086	22.7903	9.29564	This study	Sostillo et al. (2014)
Salinas Grandes de Hidalgo (SG)	La Pampa	Late Miocene	Huayquerian	GHUNLPam 196	Notoungulata	Mesotheriidae	Pseudotypotherium/Typotheriopsis	Tooth enamel	-10.7789	-0.732282	30.1541	22.5627	7.59137	This study	Sostillo et al. (2014)
Salinas Grandes de Hidalgo (SG)	La Pampa	Late Miocene	Huayquerian	GHUNLPam 5932-1	Notoungulata	Mesotheriidae	Pseudotypotherium/Typotheriopsis	Tooth enamel	-9.27511	-0.303553	30.5961			This study	Sostillo et al. (2014)
Salinas Grandes de Hidalgo (SG)	La Pampa	Late Miocene	Huayquerian	GHUNLPam 5932-2	Notoungulata	Mesotheriidae	Pseudotypotherium/Typotheriopsis	Tooth enamel	-10.2199	-1.52652	29.3353	21.0871	8.24823	This study	Sostillo et al. (2014)
Salinas Grandes de Hidalgo (SG)	La Pampa	Late Miocene	Huayquerian	GHUNLPam 6548	Notoungulata	Mesotheriidae	Pseudotypotherium/Typotheriopsis	Tooth enamel	-9.85095	0.575638	31.5024	21.8761	9.62628	This study	Sostillo et al. (2014)
Salinas Grandes de Hidalgo (SG)	La Pampa	Late Miocene	Huayquerian	GHUNLPam 9180	Notoungulata	Mesotheriidae	Pseudotypotherium/Typotheriopsis	Tooth enamel	-7.88275	0.732707	31.6643	23.599	8.06536	This study	Sostillo et al. (2014)
Salinas Grandes de Hidalgo (SG)	La Pampa	Late Miocene	Huayquerian	GHUNLPam 119-1	Notoungulata	Mesotheriidae	Pseudotypotherium/Typotheriopsis	Tooth enamel	-11.0484	-1.18966	29.6826	21.0415	8.64109	This study	Sostillo et al. (2014)
Salinas Grandes de Hidalgo (SG)	La Pampa	Late Miocene	Huayquerian	GHUNLPam 119-2	Notoungulata	Mesotheriidae	Pseudotypotherium/Typotheriopsis	Tooth enamel	-10.8584	-1.95327	28.8954			This study	Sostillo et al. (2014)
Salinas Grandes de Hidalgo (SG)	La Pampa	Late Miocene	Huayquerian	GHUNLPam 9170	Notoungulata	Hegetotheriidae	Paedotherium minor	Tooth enamel	-8.01303	-1.86041	28.9911			This study	Sostillo et al. (2014)
Salinas Grandes de Hidalgo (SG)	La Pampa	Late Miocene	Huayquerian	GHUNLPam 8292	Notoungulata	Hegetotheriidae	Paedotherium minor	Tooth enamel	-8.93939	0.581027	31.508			This study	Sostillo et al. (2014)
Salinas Grandes de Hidalgo (SG)	La Pampa	Late Miocene	Huayquerian	GHUNLPam 18422	Notoungulata	Hegetotheriidae	Paedotherium minor	Tooth enamel	-10.5277	-3.03453	27.7807			This study	Sostillo et al. (2014)
Salinas Grandes de Hidalgo (SG)	La Pampa	Late Miocene	Huayquerian	GHUNLPam 18421	Notoungulata	Hegetotheriidae	Paedotherium minor	Tooth enamel	-10.3721	-2.94607	27.8719			This study	Sostillo et al. (2014)
Salinas Grandes de Hidalgo (SG)	La Pampa	Late Miocene	Huayquerian	GHUNLPam 98	Notoungulata	Hegetotheriidae	Paedotherium minor	Tooth enamel	-9.78365	-3.57746	27.221	18.3221	8.89887	This study	Sostillo et al. (2014)
Salinas Grandes de Hidalgo (SG)	La Pampa	Late Miocene	Huayquerian	GHUNLPam 6225	Notoungulata	Hegetotheriidae	Paedotherium minor	Tooth enamel	-8.0558	-2.56969	28.2599	19.7353	8.52456	This study	Sostillo et al. (2014)
Salinas Grandes de Hidalgo (SG)	La Pampa	Late Miocene	Huayquerian	GHUNLPam 18742	Notoungulata	Hegetotheriidae	Paedotherium minor	Tooth enamel	-9.45711	-2.16467	28.6774	19.7693	8.90817	This study	Sostillo et al. (2014)
Salinas Grandes de Hidalgo (SG)	La Pampa	Late Miocene	Huayquerian	GHUNLPam 2429	Notoungulata	Hegetotheriidae	Hemihegetotherium achataleptum	Tooth enamel	-10.6555	-2.09849	28.7457	20.4526	8.29307	This study	Sostillo et al. (2014)
Salinas Grandes de Hidalgo (SG)	La Pampa	Late Miocene	Huayquerian	GHUNLPam 18749	Notoungulata	Hegetotheriidae	Hemihegetotherium achataleptum	Tooth enamel	-9.75647	-0.481367	30.4128	21.5657	8.84709	This study	Sostillo et al. (2014)
Salinas Grandes de Hidalgo (SG)	La Pampa	Late Miocene	Huayquerian	GHUNLPam 22790	Notoungulata	Hegetotheriidae	Hemihegetotherium achataleptum	Tooth enamel	-9.83869	-1.31872	29.5495	19.9271	9.62239	This study	Sostillo et al. (2014)
Salinas Grandes de Hidalgo (SG)	La Pampa	Late Miocene	Huayquerian	GHUNLPam 18732-1	Notoungulata	Toxodontidae		Tooth enamel	-10.4576	0.343492	31.2631	21.5183	9.74484	This study	Sostillo et al. (2014)
Salinas Grandes de Hidalgo (SG)	La Pampa	Late Miocene	Huayquerian	GHUNLPam 18732-2	Notoungulata	Toxodontidae		Tooth enamel	-9.91957	0.728756	31.6603			This study	Sostillo et al. (2014)
Salinas Grandes de Hidalgo (SG)	La Pampa	Late Miocene	Huayquerian	GHUNLPam 18732-3	Notoungulata	Toxodontidae		Tooth enamel	-10.2043	0.953857	31.8923	21.9646	9.92776	This study	Sostillo et al. (2014)
Salinas Grandes de Hidalgo (SG)	La Pampa	Late Miocene	Huayquerian	GHUNLPam 6133-1	Notoungulata	Toxodontidae		Tooth enamel	-10.2023	-2.27404	28.5647	19.2727	9.292	This study	Sostillo et al. (2014)
Salinas Grandes de Hidalgo (SG)	La Pampa	Late Miocene	Huayquerian	GHUNLPam 6133-2	Notoungulata	Toxodontidae		Tooth enamel	-10.5372	-0.806372	30.0777	21.5669	8.51083	This study	Sostillo et al. (2014)
Salinas Grandes de Hidalgo (SG)	La Pampa	Late Miocene	Huayquerian	GHUNLPam 12825	Notoungulata	Toxodontidae		Tooth enamel	-10.3074	-2.28815	28.5501	19.7454	8.80473	This study	Sostillo et al. (2014)
Salinas Grandes de Hidalgo (SG)	La Pampa	Late Miocene	Huayquerian	GHUNLPam 168	Litopterna	Proterotheriidae	cf. Brachytherium cuspidatum	Tooth enamel	-10.1543	0.672448	31.6022			This study	Sostillo et al. (2014)
Salinas Grandes de Hidalgo (SG)	La Pampa	Late Miocene	Huayquerian	GHUNLPam 18806	Litopterna	Proterotheriidae	Diplasiotherium pampa	Tooth enamel	-11.3759	-0.0350816	30.8728	21.4277	9.44517	This study	Sostillo et al. (2014)
Salinas Grandes de Hidalgo (SG)	La Pampa	Late Miocene	Huayquerian	GHUNLPam 18601	Litopterna	Proterotheriidae		Tooth enamel	-9.73956	-0.769821	30.1154	21.0596	9.05576	This study	Sostillo et al. (2014)
Salinas Grandes de Hidalgo (SG)	La Pampa	Late Miocene	Huayquerian	GHUNLPam 6110	Litopterna	Macraucheniidae		Tooth enamel	-10.2826	-0.722404	30.1643			This study	Sostillo et al. (2014)
Salinas Grandes de Hidalgo (SG)	La Pampa	Late Miocene	Huayquerian	GHUNLPam 18602	Litopterna	Macraucheniidae		Tooth enamel	-8.99166	0.0876376	30.9993	22.9696	8.02977	This study	Sostillo et al. (2014)
Salinas Grandes de Hidalgo (SG)	La Pampa	Late Miocene	Huayquerian	GHUNLPam 14493	Litopterna	Macraucheniidae		Tooth enamel	-13.3607	-2.66749	28.1591			This study	Sostillo et al. (2014)
Salinas Grandes de Hidalgo (SG)	La Pampa	Late Miocene	Huayquerian	MLP-57-X-10-36-1	Litopterna	Macraucheniidae	Promacraucheniasp.	Tooth enamel	-11.1071	-2.63094	28.1968			This study	Sostillo et al. (2014)
Salinas Grandes de Hidalgo (SG)	La Pampa	Late Miocene	Huayquerian	MLP-57-X-10-1	Litopterna	Macraucheniidae	Promacraucheniasp.	Tooth enamel	-11.7674	-2.1459	28.6968	20.6977	7.99905	This study	Sostillo et al. (2014)
Salinas Grandes de Hidalgo (SG)	La Pampa	Late Miocene	Huayquerian	GHUNLPam 8809	Cingulata	Glyptodontidae		Orthodentine	-9.03542	-2.74948	28.0746			This study	Sostillo et al. (2014)
Salinas Grandes de Hidalgo (SG)	La Pampa	Late Miocene	Huayquerian	GHUNLPam 156	Cingulata	Glyptodontidae		Orthodentine	-9.46025	-2.863	27.9575	18.8	9.15753	This study	Sostillo et al. (2014)
Salinas Grandes de Hidalgo (SG)	La Pampa	Late Miocene	Huayquerian	GHUNLPam 18558bis	Cingulata	Dasypodidae	Macroeuphractussp.	Orthodentine	-10.381	-2.86803	27.9524			This study	Sostillo et al. (2014)
Salinas Grandes de Hidalgo (SG)	La Pampa	Late Miocene	Huayquerian	GHUNLPam 14317	Cingulata	Dasypodidae		Orthodentine	-8.6475	-2.45825	28.3748			This study	Sostillo et al. (2014)
Salinas Grandes de Hidalgo (SG)	La Pampa	Late Miocene	Huayquerian	GHUNLPam 14722	Pilosa	Mylodontidae		Orthodentine	-10.4058	-1.90319	28.947	20.5663	8.3807	This study	Sostillo et al. (2014)
Salinas Grandes de Hidalgo (SG)	La Pampa	Late Miocene	Huayquerian	GHUNLPam 14315	Pilosa	Mylodontidae		Orthodentine	-11.1321	-3.06519	27.7491	18.74	9.0091	This study	Sostillo et al. (2014)
Salinas Grandes de Hidalgo (SG)	La Pampa	Late Miocene	Huayquerian	GHUNLPam 2434	Pilosa	Mylodontidae		Orthodentine	-10.7724	-3.68031	27.115	18.8087	8.30624	This study	Sostillo et al. (2014)
Salinas Grandes de Hidalgo (SG)	La Pampa	Late Miocene	Huayquerian	GHUNLPam 6125	Pilosa	Mylodontidae		Orthodentine	-10.7282	-2.648	28.1792			This study	Sostillo et al. (2014)
Salinas Grandes de Hidalgo (SG)	La Pampa	Late Miocene	Huayquerian	MLP-65-VII-29-41	Sparassodonta	Thylacosmilidae	Thylacosmilussp.	Tooth enamel	-10.7799	-2.65169	28.1754			This study	Sostillo et al. (2014)
Salinas Grandes de Hidalgo (SG)	La Pampa	Late Miocene	Huayquerian	MLP-84-X-10-1-1	Sparassodonta	Thylacosmilidae	Thylacosmilussp.	Tooth enamel	-10.8735	-2.14725	28.6954			This study	Sostillo et al. (2014)
Salinas Grandes de Hidalgo (SG)	La Pampa	Late Miocene	Huayquerian	MLP-84-X-10-1-2	Sparassodonta	Thylacosmilidae	Thylacosmilussp.	Tooth enamel	-10.93	-2.05863	28.7868			This study	Sostillo et al. (2014)
Quehué (Qu)	La Pampa	Late Miocene	Huayquerian	GHUNLPam 9681	Rodentia	Caviidae		Tooth enamel	-9.98173	0.74361	31.6756			This study	Sostillo et al. (2014)
Quehué (Qu)	La Pampa	Late Miocene	Huayquerian	GHUNLPam 6805	Rodentia	Caviidae		Tooth enamel	-10.8305	-2.40995	28.4246			This study	Sostillo et al. (2014)
Quehué (Qu)	La Pampa	Late Miocene	Huayquerian	GHUNLPam 8228	Rodentia	Caviidae		Tooth enamel	-9.83926	-1.35315	29.514			This study	Sostillo et al. (2014)
Quehué (Qu)	La Pampa	Late Miocene	Huayquerian	GHUNLPam 8152	Rodentia	Chinchillidae	Lagostomus sp.	Tooth enamel	-9.66244	-1.99238	28.8551			This study	Sostillo et al. (2014)
Quehué (Qu)	La Pampa	Late Miocene	Huayquerian	GHUNLPam 8636	Rodentia	Chinchillidae	Lagostomus sp.	Tooth enamel	-9.72408	0.562531	31.4889			This study	Sostillo et al. (2014)
Quehué (Qu)	La Pampa	Late Miocene	Huayquerian	GHUNLPam 8220	Rodentia	Chinchillidae	Lagostomus sp.	Tooth enamel	-10.2727	-1.59558	29.2641			This study	Sostillo et al. (2014)
Quehué (Qu)	La Pampa	Late Miocene	Huayquerian	GHUNLPam 9698	Rodentia	Chinchillidae	Lagostomus sp.	Tooth enamel	-10.2584	-3.11415	27.6986	18.3621	9.33654	This study	Sostillo et al. (2014)
Quehué (Qu)	La Pampa	Late Miocene	Huayquerian	GHUNLPam 8155	Rodentia	Chinchillidae	Lagostomus sp.	Tooth enamel	-7.68709	0.350776	31.2706	22.54	8.73062	This study	Sostillo et al. (2014)
Quehué (Qu)	La Pampa	Late Miocene	Huayquerian	GHUNLPam 22769	Rodentia	Chinchillidae	Lagostomus sp.	Tooth enamel	-10.3768	-4.32365	26.4517			This study	Sostillo et al. (2014)
Quehué (Qu)	La Pampa	Late Miocene	Huayquerian	GHUNLPam 9677-1	Notoungulata	Mesotheriidae	Pseudotypotherium/Typotheriopsis	Tooth enamel	-9.36336	-1.37097	29.4957	20.38	9.11567	This study	Sostillo et al. (2014)
Quehué (Qu)	La Pampa	Late Miocene	Huayquerian	GHUNLPam 9677-2	Notoungulata	Mesotheriidae	Pseudotypotherium/Typotheriopsis	Tooth enamel	-8.84062	-0.804429	30.0797	21.0269	9.05278	This study	Sostillo et al. (2014)
Quehué (Qu)	La Pampa	Late Miocene	Huayquerian	GHUNLPam 8628-1	Notoungulata	Mesotheriidae	Pseudotypotherium/Typotheriopsis	Tooth enamel	-9.05738	-0.751196	30.1346	20.908	9.22659	This study	Sostillo et al. (2014)
Quehué (Qu)	La Pampa	Late Miocene	Huayquerian	GHUNLPam 8628-2	Notoungulata	Mesotheriidae	Pseudotypotherium/Typotheriopsis	Tooth enamel	-9.13817	-0.984829	29.8937	20.2174	9.67636	This study	Sostillo et al. (2014)
Quehué (Qu)	La Pampa	Late Miocene	Huayquerian	GHUNLPam 8149	Notoungulata	Mesotheriidae	Pseudotypotherium/Typotheriopsis	Tooth enamel	-10.2798	-5.97217	24.7523	16.51	8.24229	This study	Sostillo et al. (2014)
Quehué (Qu)	La Pampa	Late Miocene	Huayquerian	GHUNLPam 9155	Notoungulata	Hegetotheriidae	Paedotherium minor	Tooth enamel	-10.5031	-2.78893	28.0339			This study	Sostillo et al. (2014)
Quehué (Qu)	La Pampa	Late Miocene	Huayquerian	GHUNLPam 8222	Notoungulata	Hegetotheriidae	Paedotherium minor	Tooth enamel	-9.59373	-1.33831	29.5293			This study	Sostillo et al. (2014)
Quehué (Qu)	La Pampa	Late Miocene	Huayquerian	GHUNLPam 6807	Notoungulata	Hegetotheriidae	Paedotherium minor	Tooth enamel	-10.7436	-1.79645	29.057			This study	Sostillo et al. (2014)
Quehué (Qu)	La Pampa	Late Miocene	Huayquerian	GHUNLPam 8156	Cingulata	Glyptodontidae		Orthodentine	-8.39726	-3.91659	26.8714	17.427	9.44439	This study	Sostillo et al. (2014)
Quehué (Qu)	La Pampa	Late Miocene	Huayquerian	GHUNLPam 5877	Cingulata	Glyptodontidae		Orthodentine	-8.37417	-3.48356	27.3178	17.887	9.43079	This study	Sostillo et al. (2014)
Quehué (Qu)	La Pampa	Late Miocene	Huayquerian	GHUNLPam 14370	Sparassodonta	Thylacosmilidae	Thylacosmilussp.	Tooth enamel	-10.9117	-4.12674	26.6547			This study	Sostillo et al. (2014)
Quehué (Qu)	La Pampa	Late Miocene	Huayquerian	GHUNLPam 5273	Sparassodonta	Thylacosmilidae	Thylacosmilussp.	Tooth enamel	-11.1791	-2.9334	27.885			This study	Sostillo et al. (2014)
Quehué (Qu)	La Pampa	Late Miocene	Huayquerian	GHUNLPam 5826	Sparassodonta	Thylacosmilidae	Thylacosmilussp.	Tooth enamel	-11.5469	-2.27538	28.5633			This study	Sostillo et al. (2014)
Quehué (Qu)	La Pampa	Late Miocene	Huayquerian	GHUNLPam 2945	Sparassodonta	Thylacosmilidae	Thylacosmilussp.	Tooth enamel	-11.4246	-3.39451	27.4096			This study	Sostillo et al. (2014)
Telén (Te)	La Pampa	Late Miocene	Huayquerian	GHUNLPam 8458	Rodentia	Caviidae		Tooth enamel	-9.43	-1.45	29.4142	20.78	8.63419	This study	Montalvo et al. (2008); Sostillo et al. (2014)
Telén (Te)	La Pampa	Late Miocene	Huayquerian	GHUNLPam 8389	Rodentia	Caviidae		Tooth enamel	-8.93	-1.03	29.8472	20.58	9.26717	This study	Montalvo et al. (2008); Sostillo et al. (2014)
Telén (Te)	La Pampa	Late Miocene	Huayquerian	GHUNLPam 8562	Rodentia	Chinchillidae	Lagostomus sp.	Tooth enamel	-10.21	-3.55	27.2493	18.57	8.6793	This study	Montalvo et al. (2008); Sostillo et al. (2014)
Telén (Te)	La Pampa	Late Miocene	Huayquerian	GHUNLPam 8490	Rodentia	Chinchillidae	Lagostomus sp.	Tooth enamel	-9.98	-1.93	28.9194	19.83	9.08936	This study	Montalvo et al. (2008); Sostillo et al. (2014)
Telén (Te)	La Pampa	Late Miocene	Huayquerian	GHUNLPam 8841	Rodentia	Chinchillidae	Lagostomus sp.	Tooth enamel	-7.43	-0.56	30.3317	20.35	9.9817	This study	Montalvo et al. (2008); Sostillo et al. (2014)
Telén (Te)	La Pampa	Late Miocene	Huayquerian	GHUNLPam 9340	Rodentia	Chinchillidae	Lagostomus sp.	Tooth enamel	-8.21	-2.34	28.4967	19.58	8.91669	This study	Montalvo et al. (2008); Sostillo et al. (2014)
Telén (Te)	La Pampa	Late Miocene	Huayquerian	GHUNLPam 8503	Rodentia	Chinchillidae	Lagostomus sp.	Tooth enamel	-10.04	-2.16	28.6823	19.89	8.79226	This study	Montalvo et al. (2008); Sostillo et al. (2014)
Telén (Te)	La Pampa	Late Miocene	Huayquerian	GHUNLPam 12932	Rodentia	Dinomyidae		Tooth enamel	-9.43	-0.87	30.0121	21.04	8.97212	This study	Montalvo et al. (2008); Sostillo et al. (2014)
Telén (Te)	La Pampa	Late Miocene	Huayquerian	GHUNLPam 22737	Notoungulata	Mesotheriidae	Pseudotypotherium/Typotheriopsis	Tooth enamel	-9.34	-2.66	28.1668	19.34	8.82681	This study	Montalvo et al. (2008); Sostillo et al. (2014)
Telén (Te)	La Pampa	Late Miocene	Huayquerian	GHUNLPam 14303	Notoungulata	Mesotheriidae	Pseudotypotherium/Typotheriopsis	Tooth enamel	-8.93	-0.95	29.9296	20.89	9.03965	This study	Montalvo et al. (2008); Sostillo et al. (2014)
Telén (Te)	La Pampa	Late Miocene	Huayquerian	GHUNLPam 14302-1	Notoungulata	Mesotheriidae	Pseudotypotherium/Typotheriopsis	Tooth enamel	-8.56	-1.32	29.5482	20.65	8.89821	This study	Montalvo et al. (2008); Sostillo et al. (2014)
Telén (Te)	La Pampa	Late Miocene	Huayquerian	GHUNLPam 14302-2	Notoungulata	Mesotheriidae	Pseudotypotherium/Typotheriopsis	Tooth enamel	-9.56	-2.23	28.6101	19.32	9.29009	This study	Montalvo et al. (2008); Sostillo et al. (2014)
Telén (Te)	La Pampa	Late Miocene	Huayquerian	GHUNLPam 14547/2	Notoungulata	Mesotheriidae	Pseudotypotherium/Typotheriopsis	Tooth enamel	-9.83	-3.52	27.2802	18.54	8.74023	This study	Montalvo et al. (2008); Sostillo et al. (2014)
Telén (Te)	La Pampa	Late Miocene	Huayquerian	GHUNLPam 9069	Notoungulata	Mesotheriidae	Pseudotypotherium/Typotheriopsis	Tooth enamel	-9.25	-2.12	28.7235	19.65	9.07349	This study	Montalvo et al. (2008); Sostillo et al. (2014)
Telén (Te)	La Pampa	Late Miocene	Huayquerian	GHUNLPam 8232	Notoungulata	Mesotheriidae	Pseudotypotherium/Typotheriopsis	Tooth enamel	-8.78	-0.99	29.8884	20.67	9.21841	This study	Montalvo et al. (2008); Sostillo et al. (2014)
Telén (Te)	La Pampa	Late Miocene	Huayquerian	GHUNLPam 8234	Notoungulata	Mesotheriidae	Pseudotypotherium/Typotheriopsis	Tooth enamel	-8.56	-1.34	29.5276	20.42	9.10759	This study	Montalvo et al. (2008); Sostillo et al. (2014)
Telén (Te)	La Pampa	Late Miocene	Huayquerian	GHUNLPam 27282	Notoungulata	Hegetotheriidae	Hemihegetotheriumsp.	Tooth enamel	-9.32	-2.16	28.6823	19.95	8.73226	This study	Montalvo et al. (2008); Sostillo et al. (2014)
Telén (Te)	La Pampa	Late Miocene	Huayquerian	GHUNLPam 14191	Litopterna	Litopterna		Tooth enamel	-10.05	-1.78	29.074	20.32	8.754	This study	Montalvo et al. (2008); Sostillo et al. (2014)
Telén (Te)	La Pampa	Late Miocene	Huayquerian	GHUNLPam 6479	Litopterna	Litopterna		Tooth enamel	-9.98	-1.42	29.4451	20.21	9.23512	This study	Montalvo et al. (2008); Sostillo et al. (2014)
Telén (Te)	La Pampa	Late Miocene	Huayquerian	GHUNLPam 8239bis	Cingulata	Glyptodontidae		Orthodentine	-9.37	-3.45	27.3524	18.45	8.90239	This study	Montalvo et al. (2008); Sostillo et al. (2014)
Telén (Te)	La Pampa	Late Miocene	Huayquerian	GHUNLPam 9357	Cingulata	Glyptodontidae		Orthodentine	-9.14	-2.94	27.8782	19.02	8.85815	This study	Montalvo et al. (2008); Sostillo et al. (2014)
Telén (Te)	La Pampa	Late Miocene	Huayquerian	GHUNLPam 9357bis	Cingulata	Glyptodontidae		Orthodentine	-8.93	-2.53	28.3008	19.52	8.78082	This study	Montalvo et al. (2008); Sostillo et al. (2014)
Telén (Te)	La Pampa	Late Miocene	Huayquerian	GHUNLPam 14035	Cingulata	Glyptodontidae		Orthodentine	-8.56	-2.72	28.105	18.94	9.16495	This study	Montalvo et al. (2008); Sostillo et al. (2014)
Cerro La Bota (CB)	La Pampa	Late Miocene	Chasicoan	GHUNLPam 8448	Rodentia	Caviidae		Tooth enamel	-8.65	-0.97	29.909	20.42	9.48903	This study	Verzi (1999); Verzi et al. (2008); Sostillo et al. (2014)
Cerro La Bota (CB)	La Pampa	Late Miocene	Chasicoan	GHUNLPam 5987	Rodentia	Chinchillidae	Lagostomus sp.	Tooth enamel	-10.15	-2.28	28.5585	19.57	8.98855	This study	Verzi (1999); Verzi et al. (2008); Sostillo et al. (2014)
Cerro La Bota (CB)	La Pampa	Late Miocene	Chasicoan	GHUNLPam 9557	Rodentia	Chinchillidae	Lagostomus sp.	Tooth enamel	-9.76	-2.14	28.7029	19.62	9.08287	This study	Verzi (1999); Verzi et al. (2008); Sostillo et al. (2014)
Cerro La Bota (CB)	La Pampa	Late Miocene	Chasicoan	GHUNLPam 9563	Rodentia	Dinomyidae		Tooth enamel	-10.21	-4.12	26.6617	17.32	9.34169	This study	Verzi (1999); Verzi et al. (2008); Sostillo et al. (2014)
Cerro La Bota (CB)	La Pampa	Late Miocene	Chasicoan	GHUNLPam 6991	Rodentia	Dinomyidae		Tooth enamel	-7.37	-3.97	26.8163	17.21	9.60633	This study	Verzi (1999); Verzi et al. (2008); Sostillo et al. (2014)
Cerro La Bota (CB)	La Pampa	Late Miocene	Chasicoan	GHUNLPam 8442	Rodentia	Dinomyidae		Tooth enamel	-8.74	-2.23	28.6101	19.36	9.25009	This study	Verzi (1999); Verzi et al. (2008); Sostillo et al. (2014)
Cerro La Bota (CB)	La Pampa	Late Miocene	Chasicoan	GHUNLPam 176	Rodentia	Dinomyidae		Tooth enamel	-10.03	-2.8263	27.9954	18.93	9.06537	This study	Verzi (1999); Verzi et al. (2008); Sostillo et al. (2014)
Cerro La Bota (CB)	La Pampa	Late Miocene	Chasicoan	GHUNLPam 21849	Notoungulata	Mesotheriidae	Typotheriopsissp.	Tooth enamel	-7.04	-0.06	30.8471	21.56	9.28715	This study	Verzi (1999); Verzi et al. (2008); Sostillo et al. (2014)
Cerro La Bota (CB)	La Pampa	Late Miocene	Chasicoan	GHUNLPam 6753-1	Notoungulata	Mesotheriidae	Typotheriopsissp.	Tooth enamel	-9.13	-2.34	28.4967	19.23	9.26669	This study	Verzi (1999); Verzi et al. (2008); Sostillo et al. (2014)
Cerro La Bota (CB)	La Pampa	Late Miocene	Chasicoan	GHUNLPam 6753-2	Notoungulata	Mesotheriidae	Typotheriopsissp.	Tooth enamel	-9.75	-2.94	27.8782	18.62	9.25815	This study	Verzi (1999); Verzi et al. (2008); Sostillo et al. (2014)
Cerro La Bota (CB)	La Pampa	Late Miocene	Chasicoan	GHUNLPam 348	Notoungulata	Mesotheriidae	Typotheriopsissp.	Tooth enamel	-8.43	-2.07	28.775	19.71	9.06504	This study	Verzi (1999); Verzi et al. (2008); Sostillo et al. (2014)
Cerro La Bota (CB)	La Pampa	Late Miocene	Chasicoan	GHUNLPam 350	Notoungulata	Mesotheriidae	Typotheriopsissp.	Tooth enamel	-8.21	-2.05	28.7957	19.83	8.96566	This study	Verzi (1999); Verzi et al. (2008); Sostillo et al. (2014)
Cerro La Bota (CB)	La Pampa	Late Miocene	Chasicoan	GHUNLPam 5282	Notoungulata	Hegetotheriidae	Paedotherium minor	Tooth enamel	-8.96	-1.48	29.3833	20.13	9.25327	This study	Verzi (1999); Verzi et al. (2008); Sostillo et al. (2014)
Cerro La Bota (CB)	La Pampa	Late Miocene	Chasicoan	GHUNLPam 6902	Notoungulata	Hegetotheriidae	Paedotherium minor	Tooth enamel	-10.32	-2.09	28.7544	20.25	8.50442	This study	Verzi (1999); Verzi et al. (2008); Sostillo et al. (2014)
Cerro La Bota (CB)	La Pampa	Late Miocene	Chasicoan	GHUNLPam 8001	Notoungulata	Hegetotheriidae	Paedotherium minor	Tooth enamel	-8.77	-1.36	29.507	20.38	9.12698	This study	Verzi (1999); Verzi et al. (2008); Sostillo et al. (2014)
Cerro La Bota (CB)	La Pampa	Late Miocene	Chasicoan	GHUNLPam 8447	Notoungulata	Hegetotheriidae	Paedotherium minor	Tooth enamel	-8.04	-2.61621	28.2119	19.45	8.76194	This study	Verzi (1999); Verzi et al. (2008); Sostillo et al. (2014)
Cerro La Bota (CB)	La Pampa	Late Miocene	Chasicoan	GHUNLPam 5303	Notoungulata	Hegetotheriidae	Hemihegetotheriumsp.	Tooth enamel	-9.06	-2.34	28.4967	19.53	8.96669	This study	Verzi (1999); Verzi et al. (2008); Sostillo et al. (2014)
Cerro La Bota (CB)	La Pampa	Late Miocene	Chasicoan	GHUNLPam 8446	Notoungulata	Hegetotheriidae	Hemihegetotheriumsp.	Tooth enamel	-9.76	-3.15	27.6617	19.67	7.99166	This study	Verzi (1999); Verzi et al. (2008); Sostillo et al. (2014)
Cerro La Bota (CB)	La Pampa	Late Miocene	Chasicoan	GHUNLPam 21975	Notoungulata	Hegetotheriidae	Hemihegetotheriumsp.	Tooth enamel	-8.87	-1.94	28.9091	20.24	8.66905	This study	Verzi (1999); Verzi et al. (2008); Sostillo et al. (2014)
Cerro La Bota (CB)	La Pampa	Late Miocene	Chasicoan	GHUNLPam 6983	Notoungulata	Hegetotheriidae	Hemihegetotheriumsp.	Tooth enamel	-7.26	1.84	32.8059	23.35	9.45586	This study	Verzi (1999); Verzi et al. (2008); Sostillo et al. (2014)
Cerro La Bota (CB)	La Pampa	Late Miocene	Chasicoan	GHUNLPam 18755-1	Notoungulata	Toxodontidae		Tooth enamel	-10.73	-2.31	28.5276	19.34	9.18762	This study	Verzi (1999); Verzi et al. (2008); Sostillo et al. (2014)
Cerro La Bota (CB)	La Pampa	Late Miocene	Chasicoan	GHUNLPam 18755-2	Notoungulata	Toxodontidae		Tooth enamel	-9.24	-3.92	26.8679	18.14	8.72787	This study	Verzi (1999); Verzi et al. (2008); Sostillo et al. (2014)
Cerro La Bota (CB)	La Pampa	Late Miocene	Chasicoan	GHUNLPam 18755-3	Notoungulata	Toxodontidae		Tooth enamel	-8.36	-1.87	28.9812	20.23	8.75122	This study	Verzi (1999); Verzi et al. (2008); Sostillo et al. (2014)
Cerro La Bota (CB)	La Pampa	Late Miocene	Chasicoan	GHUNLPam 18755-4	Notoungulata	Toxodontidae		Tooth enamel	-6.77	-2.12	28.7235	20.16	8.56349	This study	Verzi (1999); Verzi et al. (2008); Sostillo et al. (2014)
Cerro La Bota (CB)	La Pampa	Late Miocene	Chasicoan	GHUNLPam 18755-5	Notoungulata	Toxodontidae		Tooth enamel	-9.45	-3.56	27.239	17.97	9.269	This study	Verzi (1999); Verzi et al. (2008); Sostillo et al. (2014)
Cerro La Bota (CB)	La Pampa	Late Miocene	Chasicoan	GHUNLPam 18755-6	Notoungulata	Toxodontidae		Tooth enamel	-8.19	-1.67	29.1874	20.02	9.1674	This study	Verzi (1999); Verzi et al. (2008); Sostillo et al. (2014)
Cerro La Bota (CB)	La Pampa	Late Miocene	Chasicoan	GHUNLPam 18755-7	Notoungulata	Toxodontidae		Tooth enamel	-7.95	-0.74	30.1461	20.46	9.68613	This study	Verzi (1999); Verzi et al. (2008); Sostillo et al. (2014)
Arroyo Chasicó (AC)	Buenos Aires	Late Miocene	Chasicoan	MD-CH-06-233 (46)	Rodentia	Caviidae	Cardiatherium chasicoensis	Tooth enamel	-12.9913	-6.67692	24.0258	15.64	8.38576	This study	Zárate et al. (2007)
Arroyo Chasicó (AC)	Buenos Aires	Late Miocene	Chasicoan	MD-CH-06-234-2 (50)	Rodentia	Caviidae	Cardiatherium chasicoensis	Tooth enamel	-13.4588	-7.09034	23.5996	14.98	8.61957	This study	Zárate et al. (2007)
Arroyo Chasicó (AC)	Buenos Aires	Late Miocene	Chasicoan	MD-06-235-1 (52)	Rodentia	Caviidae	Cardiatherium chasicoensis	Tooth enamel	-12.0374	-6.79433	23.9047	15.03	8.87472	This study	Zárate et al. (2007)
Arroyo Chasicó (AC)	Buenos Aires	Late Miocene	Chasicoan	MD-CH-without signature	Rodentia	Caviidae	Cardiatherium chasicoensis	Tooth enamel	-12.8601	-4.51115	26.2585	17.76	8.49846	This study	Zárate et al. (2007)
Arroyo Chasicó (AC)	Buenos Aires	Late Miocene	Chasicoan	MD-CH-without signature	Rodentia	Caviidae	Cardiatherium chasicoensis	Tooth enamel	-12.0236	-5.15249	25.5973	16.63	8.9673	This study	Zárate et al. (2007)
Arroyo Chasicó (AC)	Buenos Aires	Late Miocene	Chasicoan	MMH-CH-87-7-98	Rodentia	Caviidae	Caviodon sp.	Tooth enamel	-8.03966	1.13071	32.0747	22.99	9.08465	This study	Zárate et al. (2007)
Arroyo Chasicó (AC)	Buenos Aires	Late Miocene	Chasicoan	MMH-CH-87-07-104	Rodentia	Caviidae	Caviodon sp.	Tooth enamel	-9.96281	-1.26972	29.6	20.43	9.17004	This study	Zárate et al. (2007)
Arroyo Chasicó (AC)	Buenos Aires	Late Miocene	Chasicoan	MD-CH-without signature	Rodentia	Chinchillidae	Lagostomus telenchekanum	Tooth enamel	-11.5362	-5.2415	25.5055	16.93	8.57554	This study	Zárate et al. (2007)
Arroyo Chasicó (AC)	Buenos Aires	Late Miocene	Chasicoan	MD-CH-without signature	Rodentia	Chinchillidae	Lagostomus telenchekanum	Tooth enamel	-10.6633	-2.84207	27.9791	18.89	9.08911	This study	Zárate et al. (2007)
Arroyo Chasicó (AC)	Buenos Aires	Late Miocene	Chasicoan	MD-CH-without signature	Rodentia	Dinomyidae		Tooth enamel	-10.7364	-4.68974	26.0744	17.52	8.55435	This study	Zárate et al. (2007)
Arroyo Chasicó (AC)	Buenos Aires	Late Miocene	Chasicoan	MD-CH-06-258	Rodentia	Dinomyidae		Tooth enamel	-10.1959	-4.65323	26.112	16.92	9.19199	This study	Zárate et al. (2007)
Arroyo Chasicó (AC)	Buenos Aires	Late Miocene	Chasicoan	MMH-CH-83-3-128-1	Rodentia	Dinomyidae		Tooth enamel	-12.2377	-6.86314	23.8338	15.07	8.76379	This study	Zárate et al. (2007)
Arroyo Chasicó (AC)	Buenos Aires	Late Miocene	Chasicoan	MMH-CH-83-3-128-2	Rodentia	Dinomyidae		Tooth enamel	-10.0909	-2.8263	27.9954	19.12	8.87537	This study	Zárate et al. (2007)
Arroyo Chasicó (AC)	Buenos Aires	Late Miocene	Chasicoan	MMH-CH-88-6-60	Rodentia	Dinomyidae		Tooth enamel	-7.04058	-2.14511	28.6976	19.83	8.8676	This study	Zárate et al. (2007)
Arroyo Chasicó (AC)	Buenos Aires	Late Miocene	Chasicoan	MD-CH-without signature	Notoungulata	Mesotheriidae	Typotheriopsis sp.	Tooth enamel	-8.54469	-1.50472	29.3578	20.43	8.92778	This study	Zárate et al. (2007)
Arroyo Chasicó (AC)	Buenos Aires	Late Miocene	Chasicoan	MD-CH-without signature	Notoungulata	Mesotheriidae	Typotheriopsis sp.	Tooth enamel	-8.70349	-2.67493	28.1514	19.5	8.65142	This study	Zárate et al. (2007)
Arroyo Chasicó (AC)	Buenos Aires	Late Miocene	Chasicoan	MD-CH-06-142	Notoungulata	Mesotheriidae	Typotheriopsis sp.	Tooth enamel	-9.35253	4.37	35.414	26.27	9.14403	This study	Zárate et al. (2007)
Arroyo Chasicó (AC)	Buenos Aires	Late Miocene	Chasicoan	MD-CH-without signature	Notoungulata	Mesotheriidae	Typotheriopsis sp.	Tooth enamel	-7.45178	-0.0641601	30.8429	21.72	9.12286	This study	Zárate et al. (2007)
Arroyo Chasicó (AC)	Buenos Aires	Late Miocene	Chasicoan	MD-CH-without signature	Notoungulata	Mesotheriidae	Typotheriopsis sp.	Tooth enamel	-8.54863	-1.95958	28.8889	19.95	8.93887	This study	Zárate et al. (2007)
Arroyo Chasicó (AC)	Buenos Aires	Late Miocene	Chasicoan	MLP-76-VI-12-42	Notoungulata	Mesotheriidae	Typotheriopsis sp.	Tooth enamel	-9.81404	0.608219	31.536	22.68	8.85601	This study	Zárate et al. (2007)
Arroyo Chasicó (AC)	Buenos Aires	Late Miocene	Chasicoan	MD-CH-without signature	Notoungulata	Hegetotheriidae	Paedotherium minor	Tooth enamel	-8.24779	-1.21661	29.6548	20.92	8.7348	This study	Zárate et al. (2007)
Arroyo Chasicó (AC)	Buenos Aires	Late Miocene	Chasicoan	MD-CH-without signature	Notoungulata	Hegetotheriidae	Paedotherium minor	Tooth enamel	-9.01124	-2.05134	28.7943	19.65	9.14427	This study	Zárate et al. (2007)
Arroyo Chasicó (AC)	Buenos Aires	Late Miocene	Chasicoan	MD-CH-06-444	Notoungulata	Hegetotheriidae	Paedotherium minor	Tooth enamel	-8.88104	-1.05479	29.8216	21.03	8.79162	This study	Zárate et al. (2007)
Arroyo Chasicó (AC)	Buenos Aires	Late Miocene	Chasicoan	MD-CH-without signature	Notoungulata	Hegetotheriidae	Paedotherium minor	Tooth enamel	-7.92228	-1.61621	29.2428	20.64	8.60284	This study	Zárate et al. (2007)
Arroyo Chasicó (AC)	Buenos Aires	Late Miocene	Chasicoan	MMH-CH-97-1	Notoungulata	Hegetotheriidae	Paedotherium minor	Tooth enamel	-9.10762	-2.89826	27.9212	18.86	9.06118	This study	Zárate et al. (2007)
Arroyo Chasicó (AC)	Buenos Aires	Late Miocene	Chasicoan	MMH-CH-82-4-10	Notoungulata	Hegetotheriidae	Hemihegetotherium torresi	Tooth enamel	-9.66916	-0.414433	30.4818	21.75	8.73176	This study	Zárate et al. (2007)
Arroyo Chasicó (AC)	Buenos Aires	Late Miocene	Chasicoan	MMH-CH-82-4-14	Notoungulata	Hegetotheriidae	Hemihegetotherium torresi	Tooth enamel	-8.17183	4.15392	35.1913	26.45	8.74127	This study	Zárate et al. (2007)
Arroyo Chasicó (AC)	Buenos Aires	Late Miocene	Chasicoan	MMH-CH-82-4-9	Notoungulata	Hegetotheriidae	Hemihegetotherium torresi	Tooth enamel	-9.95296	-1.65024	29.2078	20.03	9.17777	This study	Zárate et al. (2007)
Arroyo Chasicó (AC)	Buenos Aires	Late Miocene	Chasicoan	MMH-CH-86-9-59	Notoungulata	Hegetotheriidae	Hemihegetotherium torresi	Tooth enamel	-7.04342	-1.54123	29.3201	20.16	9.16015	This study	Zárate et al. (2007)
Arroyo Chasicó (AC)	Buenos Aires	Late Miocene	Chasicoan	MMH-CH-88-6-61	Notoungulata	Hegetotheriidae	Hemihegetotherium torresi	Tooth enamel	-7.92919	0.913644	31.8509	22.65	9.20088	This study	Zárate et al. (2007)
Arroyo Chasicó (AC)	Buenos Aires	Late Miocene	Chasicoan	MMH-CH-84-4-82	Notoungulata	Hegetotheriidae	Hemihegetotherium torresi	Tooth enamel	-9.76774	-2.3748	28.4608	19.82	8.64082	This study	Zárate et al. (2007)
Arroyo Chasicó (AC)	Buenos Aires	Late Miocene	Chasicoan	MLP-76-VI-12-93	Notoungulata	Hegetotheriidae	Pseudohegetotherium sp.	Tooth enamel	-7.98048	-0.217096	30.6852	21.52	9.1652	This study	Zárate et al. (2007)
Arroyo Chasicó (AC)	Buenos Aires	Late Miocene	Chasicoan	MLP-55-IV-28-8	Notoungulata	Hegetotheriidae	Pseudohegetotherium sp.	Tooth enamel	-8.85934	-1.54575	29.3155	20.61	8.70549	This study	Zárate et al. (2007)
Arroyo Chasicó (AC)	Buenos Aires	Late Miocene	Chasicoan	MD-CH-06-465-1	Notoungulata	Toxodontidae	Hemitoxodon chasicoensis	Tooth enamel	-6.74994	-1.73699	29.1183	20.55	8.56833	This study	Zárate et al. (2007)
Arroyo Chasicó (AC)	Buenos Aires	Late Miocene	Chasicoan	MD-CH-06-465-2	Notoungulata	Toxodontidae	Hemitoxodon chasicoensis	Tooth enamel	-8.05046	-1.29437	29.5746	20.96	8.61463	This study	Zárate et al. (2007)
Arroyo Chasicó (AC)	Buenos Aires	Late Miocene	Chasicoan	MD-CH-06-465-3	Notoungulata	Toxodontidae	Hemitoxodon chasicoensis	Tooth enamel	-7.00889	-0.212163	30.6903	21.87	8.82028	This study	Zárate et al. (2007)
Arroyo Chasicó (AC)	Buenos Aires	Late Miocene	Chasicoan	MD-CH-06-465-4	Notoungulata	Toxodontidae	Hemitoxodon chasicoensis	Tooth enamel	-6.57982	0.908711	31.8458	22.68	9.16579	This study	Zárate et al. (2007)
Arroyo Chasicó (AC)	Buenos Aires	Late Miocene	Chasicoan	MD-CH-without signature	Notoungulata	Toxodontidae	Hemitoxodon chasicoensis	Tooth enamel	-10.3342	-1.96077	28.8876	19.72	9.16764	This study	Zárate et al. (2007)
Arroyo Chasicó (AC)	Buenos Aires	Late Miocene	Chasicoan	MLP-76-VI-12-144-1	Notoungulata	Toxodontidae	Pisanodon nazari	Tooth enamel	-9.34408	-2.95248	27.8653	18.63	9.23529	This study	Zárate et al. (2007)
Arroyo Chasicó (AC)	Buenos Aires	Late Miocene	Chasicoan	MLP-76-VI-12-144-2	Notoungulata	Toxodontidae	Pisanodon nazari	Tooth enamel	-8.52436	-3.05106	27.7637	18.92	8.84366	This study	Zárate et al. (2007)
Arroyo Chasicó (AC)	Buenos Aires	Late Miocene	Chasicoan	MLP-76-VI-12-133	Notoungulata	Toxodontidae	Pisanodon nazari	Tooth enamel	-9.96774	-0.209993	30.6925	21.56	9.13252	This study	Zárate et al. (2007)
Arroyo Chasicó (AC)	Buenos Aires	Late Miocene	Chasicoan	MMH-CH-86-9-50	Notoungulata	Toxodontidae		Tooth enamel	-10.4523	-3.84612	26.944	17.88	9.06403	This study	Zárate et al. (2007)
Arroyo Chasicó (AC)	Buenos Aires	Late Miocene	Chasicoan	MMH-CH-84-4-85	Notoungulata	Toxodontidae		Tooth enamel	-10.0288	-4.4016	26.3714	17.46	8.91139	This study	Zárate et al. (2007)
Arroyo Chasicó (AC)	Buenos Aires	Late Miocene	Chasicoan	MMH-CH-86-9-50-1	Notoungulata	Toxodontidae		Tooth enamel	-10.3037	-4.14431	26.6366	17.52	9.11663	This study	Zárate et al. (2007)
Arroyo Chasicó (AC)	Buenos Aires	Late Miocene	Chasicoan	MMH-CH-86-9-50-2	Notoungulata	Toxodontidae		Tooth enamel	-9.84572	-2.15988	28.6824	19.69	8.99238	This study	Zárate et al. (2007)
Arroyo Chasicó (AC)	Buenos Aires	Late Miocene	Chasicoan	MD-CH-06-463	Notoungulata	Homalodotheriidae	Chasicotherium rothi	Tooth enamel	-12.6141	1.63443	32.5939	23.81	8.78394	This study	Zárate et al. (2007)
Arroyo Chasicó (AC)	Buenos Aires	Late Miocene	Chasicoan	MMH-CH-87-7-91	Notoungulata	Homalodotheriidae	Chasicotherium rothi	Tooth enamel	-8.13913	2.32745	33.3084	24.49	8.81837	This study	Zárate et al. (2007)
Arroyo Chasicó (AC)	Buenos Aires	Late Miocene	Chasicoan	MMH-CH-87-7-126	Notoungulata	Homalodotheriidae	Chasicotherium rothi	Tooth enamel	-10.7897	-1.23239	29.6385	20.93	8.70852	This study	Zárate et al. (2007)
Arroyo Chasicó (AC)	Buenos Aires	Late Miocene	Chasicoan	MMH-CH-without signature	Notoungulata	Homalodotheriidae	Chasicotherium rothi	Tooth enamel	-9.75398	-0.440087	30.4553	21.53	8.92531	This study	Zárate et al. (2007)
Arroyo Chasicó (AC)	Buenos Aires	Late Miocene	Chasicoan	MLP-76-VI-12-55-1	Litopterna	Macraucheniidae	Theosodon hystatus	Tooth enamel	-10.1007	0.312479	31.2311	22.34	8.89114	This study	Zárate et al. (2007)
Arroyo Chasicó (AC)	Buenos Aires	Late Miocene	Chasicoan	MLP-76-VI-12-55-2	Litopterna	Macraucheniidae	Theosodon hystatus	Tooth enamel	-8.42682	1.53092	32.4872	23.63	8.85723	This study	Zárate et al. (2007)
Arroyo Chasicó (AC)	Buenos Aires	Late Miocene	Chasicoan	MLP-28-X-11-73	Litopterna	Macraucheniidae	Theosodon hystatus	Tooth enamel	-14.1511	-1.28845	29.5807	20.78	8.80073	This study	Zárate et al. (2007)
Arroyo Chasicó (AC)	Buenos Aires	Late Miocene	Chasicoan	MLP-55-IV-28-64	Litopterna	Macraucheniidae	?Culliniasp.	Tooth enamel	-12.6535	1.63443	32.5939	23.63	8.96394	This study	Zárate et al. (2007)
Arroyo Chasicó (AC)	Buenos Aires	Late Miocene	Chasicoan	MLP-28-X-11-31	Litopterna	Macraucheniidae	Cullinia sp.	Tooth enamel	-10.2653	-1.79417	29.0594	20.49	8.56939	This study	Zárate et al. (2007)
Arroyo Chasicó (AC)	Buenos Aires	Late Miocene	Chasicoan	MLP-28-X-11-36	Litopterna	Macraucheniidae	Cullinia sp.	Tooth enamel	-9.25541	-1.58222	29.2779	20.53	8.74789	This study	Zárate et al. (2007)
Arroyo Chasicó (AC)	Buenos Aires	Late Miocene	Chasicoan	MD-CH-without signature	Litopterna	Litopterna		Tooth enamel	-8.73012	-1.30936	29.5592	20.81	8.74919	This study	Zárate et al. (2007)
Arroyo Chasicó (AC)	Buenos Aires	Late Miocene	Chasicoan	MD-CH-without signature	Litopterna	Litopterna		Tooth enamel	-9.11383	-1.59155	29.2683	20.52	8.74827	This study	Zárate et al. (2007)
Arroyo Chasicó (AC)	Buenos Aires	Late Miocene	Chasicoan	MMH-CH-10-04-14	Litopterna	Litopterna		Tooth enamel	-10.3823	-0.979438	29.8993	22.3258	7.57354	This study	Zárate et al. (2007)
Arroyo Chasicó (AC)	Buenos Aires	Late Miocene	Chasicoan	MMH-CH-86-9-67	Litopterna	Litopterna		Tooth enamel	-11.1191	1.58163	32.5395	23.64	8.8995	This study	Zárate et al. (2007)
Arroyo Chasicó (AC)	Buenos Aires	Late Miocene	Chasicoan	MMH-CH-86-9-74	Litopterna	Litopterna		Tooth enamel	-9.46202	1.80758	32.7724	23.83	8.94243	This study	Zárate et al. (2007)
Arroyo Chasicó (AC)	Buenos Aires	Late Miocene	Chasicoan	MD-CH-06-333	Cingulata	Pampatheriidae		Orthodentine	-10.332	-3.19688	27.6133	18.52	9.09333	This study	Zárate et al. (2007)
Arroyo Chasicó (AC)	Buenos Aires	Late Miocene	Chasicoan	MD-CH-without signature	Pilosa	Nothrotheriidae		Orthodentine	-8.56145	-2.82096	28.0009	19.04	8.96088	This study	Zárate et al. (2007)
Arroyo Chasicó (AC)	Buenos Aires	Late Miocene	Chasicoan	MD-CH-without signature	Pilosa			Orthodentine	-10.7621	-3.63596	27.1607	18.17	8.99069	This study	Zárate et al. (2007)
Arroyo Chasicó (AC)	Buenos Aires	Late Miocene	Chasicoan	MMH-CH-87-6-1	Sparassodonta	Borhyaenoidea	Lycopsis viverensis	Tooth enamel	-11.1234	-4.23204	26.5462	17.84	8.70618	This study	Zárate et al. (2007)
Arroyo Chasicó (AC)	Buenos Aires	Late Miocene	Chasicoan	MMH-CH-95-6-1	Sparassodonta	Borhyaenoidea	Lycopsis viverensis	Tooth enamel	-11.4279	-4.95858	25.7972	16.92	8.8772	This study	Zárate et al. (2007)
