# Supplementary material for: The Great American Biotic Interchange revisited: a new perspective from the stable isotope record of Argentine Pampas fossil mammals
Source: Sci Rep. 2020 Jan 31;10:1608. doi: 10.1038/s41598-020-58575-6 (PMC6994648; doi:10.1038/s41598-020-58575-6)
Supplement: Supplementary file 5 — Supplementary Information 5. [file 41598_2020_58575_MOESM5_ESM.xls]

## Sheet: Hoja1
Table S3. ANOVA and Tukey post-hoc tests for δ13C (‰ VPDB), and δ18OCO3 (‰ VSMOW) values of Pampean rodents, notoungulates and litopterns.
RODENTIA δ13C values (F = 5.489, df =7, p < 0.001)	Arroyo Chasicó	Telén	Quehué	Salinas Grandes de Hidalgo	Bajo Giuliani	Caleufú	Farola Monte Hermoso
Cerro La Bota	0.4	1	0.998	0.981	0.997	0.408	0.62
Arroyo Chasicó (Chasicoan)		0.297	0.782	0.822	0.831	< 0.001	< 0.001
Telén			0.995	0.961	0.994	0.406	0.624
Quehué				1	1	0.068	0.135
Salinas Grandes de Hidalgo					1	0.013	0.028
Bajo Giuliani						0.079	0.154
Caleufú							1
RODENTIA δ18O values (F =4.753, df =7, p < 0.001)	Arroyo Chasicó	Telén	Quehué	Salinas Grandes de Hidalgo	Bajo Giuliani	Caleufú	Farola Monte Hermoso
Cerro La Bota	0.587	0.981	0.912	0.625	1	1	0.743
Arroyo Chasicó (Chasicoan)		0.063	0.018	0.007	0.302	0.679	1
Telén			1	0.994	0.998	0.883	0.122
Quehué				1	0.979	0.689	0.04
Salinas Grandes de Hidalgo					0.805	0.274	0.002
Bajo Giuliani						0.998	0.456
Caleufú							0.835
NOTOUNGULATA δ13C values (F = 19.59, df =11, p < 0.001)	Arroyo Chasicó	Telén	Quehué	Salinas Grandes de Hidalgo	Bajo Giuliani	Caleufú	Farola Monte Hermoso	Toscas del Río de La Plata	Cascada de Paleolama	Playa del Barco	Santa Rosa
Cerro La Bota	1	0.999	0.702	0.068	1	0.738	0.264	1	< 0.001	< 0.001	< 0.001
Arroyo Chasicó (Chasicoan)		1	0.907	0.153	1	0.228	0.019	1	< 0.001	< 0.001	< 0.001
Telén			0.998	0.903	1	0.418	0.13	1	< 0.001	< 0.001	< 0.001
Quehué				1	1	0.045	0.006	1	< 0.001	< 0.001	< 0.001
Salinas Grandes de Hidalgo					1	< 0.001	< 0.001	1	< 0.001	< 0.001	< 0.001
Bajo Giuliani						0.88	0.74	1	< 0.001	< 0.001	0.006
Caleufú							1	0.982	< 0.001	< 0.001	0.009
Farola Monte Hermoso								0.932	< 0.001	< 0.001	0.016
Toscas del Río de La Plata									0.004	0.002	0.021
Cascada de Paleolama										1	1
Playa del Barco											1
NOTOUNGULATA δ18O values (F = 1.862, df =11, p =0.050)	Arroyo Chasicó	Telén	Quehué	Salinas Grandes de Hidalgo	Bajo Giuliani	Caleufú	Farola Monte Hermoso	Toscas del Río de La Plata	Cascada de Paleolama	Playa del Barco	Santa Rosa
Cerro La Bota	0.578	1	1	0.898	1	1	0.461	1	1	0.995	1
Arroyo Chasicó (Chasicoan)		0.909	0.902	1	1	0.988	1	1	0.661	0.203	0.772
Telén			1	0.985	1	1	0.795	1	1	0.999	1
Quehué				0.981	0.999	1	0.786	1	1	1	1
Salinas Grandes de Hidalgo					1	1	0.999	1	0.837	0.443	0.909
Bajo Giuliani						1	1	1	0.987	0.966	0.993
Caleufú							0.939	1	0.995	0.953	0.999
Farola Monte Hermoso								1	0.523	0.15	0.637
Toscas del Río de La Plata									0.998	0.994	0.999
Cascada de Paleolama										1	1
Playa del Barco											1
LITOPTERNA δ13C values (F = 2.104, df =7, p = 0.078)	Telén	Salinas Grandes de Hidalgo	Farola Monte Hermoso	Toscas del Río de La Plata	Cascada de Paleolama	Arroyo Chasicó (Lujanian)	Paso Otero (Lujanian)
Arroyo Chasicó (Chasicoan)	1	0.992	1	0.98	0.066	0.962	1
Telén		0.995	1	0.984	0.231	0.995	1
Salinas Grandes de Hidalgo			0.969	1	0.034	0.859	0.982
Farola Monte Hermoso				0.951	0.097	0.983	1
Toscas del Río de La Plata					0.04	0.815	0.963
Cascada de Paleolama						0.772	0.56
Arroyo Chasicó (Lujanian)							1
LITOPTERNA δ18O values (F = 2.253, df =7, p = 0.061)	Telén	Salinas Grandes de Hidalgo	Farola Monte Hermoso	Toscas del Río de La Plata	Cascada de Paleolama	Arroyo Chasicó (Lujanian)	Paso Otero (Lujanian)
Arroyo Chasicó (Chasicoan)	0.844	0.854	0.154	0.326	0.651	0.181	0.941
Telén		0.999	1	1	0.998	0.86	1
Salinas Grandes de Hidalgo			0.908	0.903	0.946	0.499	1
Farola Monte Hermoso				1	1	0.845	1
Toscas del Río de La Plata					1	0.952	1
Cascada de Paleolama						0.997	1
Arroyo Chasicó (Lujanian)							0.948
