# Supplementary material for: The Great American Biotic Interchange revisited: a new perspective from the stable isotope record of Argentine Pampas fossil mammals
Source: Sci Rep. 2020 Jan 31;10:1608. doi: 10.1038/s41598-020-58575-6 (PMC6994648; doi:10.1038/s41598-020-58575-6)
Supplement: Supplementary file 7 — Supplementary Information 7. [file 41598_2020_58575_MOESM7_ESM.xls]

## Sheet: Hoja1
Table S5. Predicted dietary proportions of predators from Arroyo Chasicó, Quehué, Salinas Grandes de Hidalgo, Playa del Barco, Santa Rosa derived from MixSIAR mixing model on δ13C values of carnivores and herbivores.
SANTA ROSA	Notoungulata		Pilosa		Perissodactyla		Artiodactyla
Late Pleistocene (Lujanian)	Median (CI)		Median (CI)		Median (CI)		Median (CI)
Carnivora (Smilodon populator)	0.205 (0.021-0.561)		0.163 (0.014-0.553)		0.255 (0.021-0.617)		0.248 (0.028-0.653)
PLAYA DEL BARCO	Notoungulata		Pilosa		Proboscidea		Artiodactyla
Late Pleistocene (Lujanian)	Median (CI)		Median (CI)		Median (CI)		Median (CI)
Carnivora (Smilodon populator)	0.234 (0.024-0.608)		0.216 (0.024-0.596)		0.224 (0.023-0.614)		0.193 (0.018-0.502)
SALINAS GRANDES DE HIDALGO	Rodentia		Notoungulata		Litopterna		Cingulata		Pilosa
Late Miocene (Huayquerian)	Median (CI)		Median (CI)		Median (CI)		Median (CI)		Median (CI)
Sparassodonta (Thylacosmilus sp.)	0.159 (0.013-0.520)		0.194 (0.019-0.578)		0.143 (0.011-0.504)		0.173 (0.018-0.540)		0.131 (0.011-0.483)
QUEHUÉ	Rodentia		Notoungulata		Cingulata
Late Miocene (Huayquerian)	Median (CI)		Median (CI)		Median (CI)
Sparassodonta (Thylacosmilus sp.)	0.330 (0.038-0.803)		0.365 (0.043-0.824)		0.182 (0.011-0.674)
ARROYO CHASICÓ	Rodentia		Notoungulata		Litopterna		Xenarthra
Late Miocene (Chasicoan)	Median (CI)		Median (CI)		Median (CI)		Median (CI)
Sparassodonta (Lycopsis viverensis)	0.206 (0.015-0.638)		0.213 (0.016-0.635)		0.203 (0.016-0.629)		0.206 (0.017-0.631)
Median estimates and 95% posterior intervals (CI) are provided.
Greatest prey contributions to predators' diet are marked in bold, whereas lowest prey contributions are marked in italics.
