# Supplementary material for: The Great American Biotic Interchange revisited: a new perspective from the stable isotope record of Argentine Pampas fossil mammals
Source: Sci Rep. 2020 Jan 31;10:1608. doi: 10.1038/s41598-020-58575-6 (PMC6994648; doi:10.1038/s41598-020-58575-6)
Supplement: Supplementary file 8 — Supplementary Information 8. [file 41598_2020_58575_MOESM8_ESM.xls]

## Sheet: Hoja1
Table S6. ANOVA and Tukey post-hoc tests for δ13C (‰ VPDB), and δ18OCO3 (‰ VSMOW) values among mammalian orders from those sites where SIBER was applied.
Localities where significant differences have been found are shown in bold.
Arroyo Chasicó δ13C values (F = 10.28, df =2, p < 0.001)	Notoungulata	Litopterna
Rodentia	< 0.001	0.531
Notoungulata		0.029
Arroyo Chasicó δ18O values (F = 16.04, df =2, p < 0.001)	Notoungulata	Litopterna
Rodentia	< 0.001	< 0.001
Notoungulata		0.446
Salinas Grandes δ13C values (F = 1.781, df =5, p = 0.134)	Notoungulata	Litopterna	Cingulata	Pilosa	Sparassodonta
Rodentia	0.998	0.53	0.896	0.837	0.983
Notoungulata		0.251	0.96	0.649	0.997
Litopterna			0.248	0.999	0.499
Cingulata				0.472	0.999
Pilosa					0.693
Salinas Grandes δ18O values (F = 1.702, df =5, p = 0.151)	Notoungulata	Litopterna	Cingulata	Pilosa	Sparassodonta
Rodentia	0.999	0.999	0.445	0.388	0.838
Notoungulata		0.999	0.463	0.401	0.864
Litopterna			0.492	0.436	0.845
Cingulata				0.999	0.999
Pilosa					0.998
Farola Monte Hermoso δ13C values (F = 3.751, df =3, p = 0.019)	Notoungulata	Litopterna	Pilosa
Rodentia	0.986	0.038	0.746
Notoungulata		0.032	0.785
Litopterna			0.048
Farola Monte Hermoso δ18O values (F = 8.783, df =3, p < 0.001)	Notoungulata	Litopterna	Pilosa
Rodentia	< 0.001	0.042	0.783
Notoungulata		0.484	0.204
Litopterna			0.781
Playa del Barco δ13C values (F = 14.83, df =4, p < 0.001)	Pilosa	Proboscidea	Artiodactyla	Carnivora
Notoungulata	0.961	0.658	< 0.001	0.417
Pilosa		0.327	< 0.001	0.166
Proboscidea			0.002	0.997
Artiodactyla				0.004
Playa del Barco δ18O values (F = 6.603, df =4, p < 0.001)	Pilosa	Proboscidea	Artiodactyla	Carnivora
Notoungulata	0.76	0.231	0.04	0.095
Pilosa		0.029	0.002	0.009
Proboscidea			0.981	0.994
Artiodactyla				0.999
Santa Rosa δ13C values (F = 2.867, df =4, p = 0.143)	Pilosa	Perissodactyla	Artiodactyla	Carnivora
Notoungulata	0.941	0.064	0.197	0.538
Pilosa		0.123	0.382	0.835
Perissodactyla			0.954	0.716
Artiodactyla				0.971
Santa Rosa δ18O values (F = 3.532, df =4, p = 0.081)	Pilosa	Perissodactyla	Artiodactyla	Carnivora
Notoungulata	0.265	0.513	0.012	0.92
Pilosa		0.999	0.313	0.8
Perissodactyla			0.357	0.937
Artiodactyla				0.086
